# Supplementary material for: Characterizing the role of Phlda3 in the development of acute toxicity and malignant transformation of hematopoietic cells induced by total-body irradiation in mice
Source: Sci Rep. 2023 Aug 9;13:12916. doi: 10.1038/s41598-023-39678-2 (PMC10412554; doi:10.1038/s41598-023-39678-2)
Supplement: Supplementary file 2 — Supplementary Table 2. [file 41598_2023_39678_MOESM2_ESM.xlsx]

## Sheet: Table of Contents
Table of Contents
Table S1: Complete blood count of adult Phlda3 +/+, Phlda3 +/- and Phlda3 -/- mice without irradiation
Table S2: SNVs and indels identified within radiation-induced mouse lymphomas by whole exome sequencing.
Table S3: SCNAs identified within radiation-induced mouse lymphomas by whole exome sequencing.
Table S4: Comparison of COSMIC Tier 1 genes with SNVs or indels by mouse genotype.
Table S5: Comparison of COSMIC Tier 1 genes with SCNAs by mouse genotype.

## Sheet: Table S1
Table S1: Complete blood count of adult Phlda3 +/+, Phlda3 +/- and Phlda3 -/- mice without irradiation
ID	Genotype	Sex	Species	AnalyzerType	WBC	NEU	LYM	MONO	EOS	BAS	NEU %	LYM %	MONO %	EOS %	BAS %	RBC	HGB	HCT	MCV	MCH	MCHC	RDW %	PLT	MPV
6127	Phlda3 wt	F	Mouse	ElementHT5	8.81	0.76	7.46	0.39	0.17	0.03	8.6	84.6	4.5	1.9	0.4	11.25	17.4	50.4	44.8	15.5	34.6	12.7	777	5.1
6124	Phlda3 wt	M	Mouse	ElementHT5	11.81	0.98	9.91	0.52	0.36	0.04	8.3	83.9	4.4	3.1	0.3	12.15	17.9	55.7	45.8	14.7	32.1	13	1220	4.8
6115	Phlda3 wt	M	Mouse	ElementHT5	11	1.01	9.47	0.35	0.16	0.01	9.2	86.1	3.2	1.4	0.1	11.96	18.7	57.8	48.3	15.6	32.4	14.2	636	5
5670	Phlda3 wt	F	Mouse	ElementHT5	10.54	1.16	9.07	0.17	0.09	0.05	11	86	1.7	0.9	0.4	11.09	16.8	52.2	47.1	15.2	32.2	13.4	1258	4.8
5673	Phlda3 wt	F	Mouse	ElementHT5	13.75	1.71	11.58	0.26	0.16	0.04	12.5	84.2	1.9	1.1	0.3	11.09	16.5	51.6	46.5	14.8	31.9	13.7	1292	5
5794	Phlda3 wt	F	Mouse	ElementHT5	14.21	1.6	12.09	0.26	0.21	0.05	11.3	85.1	1.8	1.4	0.4	11.09	16.7	51.6	46.5	15	32.3	14.7	1333	4.8
6247	Phlda3 wt	M	Mouse	ElementHT5	11.54	1.23	9.53	0.42	0.33	0.03	10.6	82.6	3.8	2.8	0.2	11.83	18.4	55.1	46.5	15.5	33.4	15	1361	4.7
6253	Phlda3 wt	F	Mouse	ElementHT5	7.7	0.82	6.52	0.23	0.1	0.03	10.7	84.6	3	1.3	0.4	10.5	15.9	47.5	45.2	15.2	33.5	14.3	1214	4.6
6125	Phlda3 +/-	F	Mouse	ElementHT5	10.39	0.74	9.28	0.24	0.11	0.02	7.1	89.3	2.4	1	0.2	11.35	16.8	50.3	44.3	14.8	33.5	13.1	1128	4.7
6122	Phlda3 +/-	M	Mouse	ElementHT5	12.08	1.2	10.13	0.46	0.25	0.04	9.9	83.9	3.8	2.1	0.3	11.59	17.5	53.2	45.9	15.1	33	13.6	701	5.4
6113	Phlda3 +/-	M	Mouse	ElementHT5	14.45	2.08	11.4	0.68	0.25	0.04	14.4	78.9	4.7	1.7	0.3	10.56	16.6	52.1	49.3	15.7	31.8	16	977	4.9
5668	Phlda3 +/-	M	Mouse	ElementHT5	15.03	1.62	12.53	0.4	0.41	0.07	10.8	83.4	2.6	2.8	0.4	12.02	18	56.5	47	15	31.9	14.8	1403	4.8
5669	Phlda3 +/-	M	Mouse	ElementHT5	13.4	1.47	11.4	0.38	0.1	0.05	10.9	85.1	2.9	0.7	0.4	11.87	17.7	54.7	46.1	14.9	32.4	14.9	1435	4.7
5671	Phlda3 +/-	F	Mouse	ElementHT5	13.22	1.43	11.26	0.32	0.16	0.05	10.8	85.2	2.5	1.2	0.3	11.78	17.4	55	46.7	14.8	31.7	13.3	1251	4.7
5792	Phlda3 +/-	F	Mouse	ElementHT5	13.99	1.8	11.61	0.35	0.19	0.04	12.9	83	2.6	1.3	0.2	10.3	16.4	51.2	49.7	15.9	32.1	13.6	1406	4.7
5795	Phlda3 +/-	F	Mouse	ElementHT5	16.59	1.39	14.72	0.27	0.18	0.03	8.4	88.8	1.6	1	0.2	11.24	16.9	52.3	46.5	15.1	32.4	15.5	1143	4.8
6251	Phlda3 +/-	F	Mouse	ElementHT5	12.41	0.96	11	0.23	0.19	0.03	7.7	88.7	1.8	1.5	0.3	10.6	15.9	47.6	44.9	15	33.4	14.5	1219	4.5
6252	Phlda3 +/-	F	Mouse	ElementHT5	9.8	1.16	8	0.45	0.15	0.04	11.8	81.6	4.7	1.5	0.4	10.42	16	46.6	44.7	15.4	34.5	13.8	1141	4.7
6254	Phlda3 +/-	F	Mouse	ElementHT5	9.88	0.93	8.44	0.37	0.11	0.03	9.3	85.5	3.7	1.1	0.4	10.9	15.8	48.2	44.2	14.5	32.8	14.3	1158	4.8
6118	Phlda3 -/-	F	Mouse	ElementHT5	12.55	1.23	10.79	0.27	0.21	0.05	9.8	85.9	2.2	1.7	0.4	10.85	16.2	51.5	47.5	14.9	31.4	15	1249	4.8
6116	Phlda3 -/-	M	Mouse	ElementHT5	13.47	1.41	10.95	0.52	0.54	0.05	10.5	81.3	3.8	4	0.4	10.22	15.6	48.6	47.6	15.3	32.1	16.6	1138	4.8
6114	Phlda3 -/-	M	Mouse	ElementHT5	16.54	2.07	13.69	0.47	0.26	0.05	12.5	82.8	2.9	1.5	0.3	11.31	17.4	53	46.9	15.4	32.8	14.2	1461	4.7
5667	Phlda3 -/-	M	Mouse	ElementHT5	19.31	1.97	16.64	0.44	0.22	0.04	10.2	86.2	2.3	1.1	0.2	12.46	18.3	57.4	46.1	14.7	31.9	14.5	1347	4.8
5672	Phlda3 -/-	F	Mouse	ElementHT5	12.27	1.15	10.71	0.21	0.14	0.06	9.4	87.3	1.7	1.2	0.4	11.56	17	53	45.9	14.7	32.1	13.2	1227	5.1
5793	Phlda3 -/-	F	Mouse	ElementHT5	17.47	2.34	14.21	0.37	0.5	0.05	13.4	81.4	2.1	2.8	0.3	9.92	15.3	48.1	48.5	15.4	31.7	16.3	925	5.1
6248	Phlda3 -/-	M	Mouse	ElementHT5	11.41	1.51	9.01	0.56	0.27	0.06	13.3	79	4.9	2.3	0.5	10.99	16.3	48.8	44.4	14.8	33.4	13.2	1430	4.6
6249	Phlda3 -/-	M	Mouse	ElementHT5	13.07	1.29	11.05	0.54	0.16	0.03	9.9	84.6	4.1	1.2	0.2	11.11	16.9	50.2	45.2	15.2	33.7	14	1349	4.7
6250	Phlda3 -/-	F	Mouse	ElementHT5	7.93	0.82	6.72	0.19	0.18	0.02	10.4	84.8	2.3	2.2	0.3	10.84	16.7	50.4	46.4	15.4	33.2	13.8	873	5.4

## Sheet: Table S2
Table S2: SNVs and indels identified within radiation-induced mouse lymphomas by whole exome sequencing.
Sample	Chromosome	Position	Reference	Tumor	Variant Type	Variant Impact	Gene	Protein Position	Amino Acid Change
x1155	chr1	5098116	A	G	missense_variant	MODERATE	Atp6v1h	170	T/A
x1155	chr1	21260165	C	T	synonymous_variant	LOW	Gsta3	130	N
x1155	chr1	36701898	G	A	synonymous_variant	LOW	Actr1b	148	Y
x1155	chr1	40313320	G	A	missense_variant	MODERATE	Il1r1	553	R/H
x1155	chr1	45341142	C	T	missense_variant	MODERATE	Col3a1	942	S/F
x1155	chr1	60363352	G	A	missense_variant	MODERATE	Cyp20a1	199	G/S
x1155	chr1	71614008	A	G	missense_variant	MODERATE	Fn1	1274	F/S
x1155	chr1	74347390	G	T	missense_variant	MODERATE	Pnkd	81	S/I
x1155	chr1	75170704	C	T	stop_gained	HIGH	Zfand2b	203	Q/*
x1155	chr1	75484398	C	T	stop_gained	HIGH	Tmem198	256	R/*
x1155	chr1	134185236	G	A	synonymous_variant	LOW	Chil1	143	G
x1155	chr1	152902523	G	A	synonymous_variant	LOW	Smg7	5	S
x1155	chr1	162839725	G	A	stop_gained	HIGH	Fmo1	174	R/*
x1155	chr1	175491123	T	G	missense_variant	MODERATE	Rgs7	3	Q/P
x1155	chr10	5116988	G	A	synonymous_variant	LOW	Syne1	7092	T
x1155	chr10	30560832	G	A	missense_variant	MODERATE	Trmt11	304	A/V
x1155	chr10	45155631	C	T	synonymous_variant	LOW	Prep	599	Y
x1155	chr10	62973257	G	T	missense_variant	MODERATE	Dna2	1043	D/Y
x1155	chr10	69272814	C	T	missense_variant	MODERATE	Rhobtb1	510	A/V
x1155	chr10	70004896	C	T	missense_variant	MODERATE	Ank3	1909	P/S
x1155	chr10	81178113	G	A	synonymous_variant	LOW	Eef2	93	K
x1155	chr10	85388264	T	G	missense_variant	MODERATE	Btbd11	312	S/R
x1155	chr11	3529781	C	T	missense_variant	MODERATE	Smtn	480	G/D
x1155	chr11	11758242	C	T	stop_gained	HIGH	Ikzf1	213	R/*
x1155	chr11	12251055	G	A	missense_variant	MODERATE	Cobl	1234	R/W
x1155	chr11	17946713	G	C	stop_gained	HIGH	Etaa1	468	S/*
x1155	chr11	29556069	G	A	missense_variant	MODERATE	Clhc1	71	V/I
x1155	chr11	30835394	G	A	missense_variant	MODERATE	Psme4	1001	C/Y
x1155	chr11	53068553	C	T	synonymous_variant	LOW	Fstl4	140	T
x1155	chr11	69589629	G	C	missense_variant	MODERATE	Trp53	277	R/T
x1155	chr11	70351899	C	T	missense_variant	MODERATE	Alox15	36	G/E
x1155	chr11	89441339	C	T	stop_gained	HIGH	Ankfn1	480	W/*
x1155	chr11	98454021	C	T	missense_variant	MODERATE	Grb7	384	A/V
x1155	chr11	99281449	C	T	synonymous_variant	LOW	Krt24	386	G
x1155	chr11	99986274	AGGCTCACAAATGGTGGCCTCACAGCACACAGGTTGAGCACAGCTGCTCACAGAACAAGAG	A	inframe_deletion	MODERATE	Krtap16-1	81-101	PSCSVSSCAQPVCCEATICEP/P
x1155	chr11	101095254	G	A	synonymous_variant	LOW	Psmc3ip	13	P
x1155	chr11	101893891	G	A	missense_variant	MODERATE	Meox1	39	P/S
x1155	chr11	103542197	A	G	missense_variant	MODERATE	Gm884	1206	I/T
x1155	chr11	105347274	C	T	missense_variant	MODERATE	Mrc2	1124	A/V
x1155	chr12	25016906	C	T	synonymous_variant	LOW	Kidins220	955	A
x1155	chr12	40213038	CAAGTAA	C	inframe_deletion	MODERATE	Ifrd1	229-231	VTC/G
x1155	chr12	40213046	AT	A	frameshift_variant	HIGH	Ifrd1	228	N/X
x1155	chr12	73284728	C	T	missense_variant	MODERATE	Trmt5	185	E/K
x1155	chr12	74965217	G	A	stop_gained	HIGH	Kcnh5	643	R/*
x1155	chr12	76404681	C	T	missense_variant	MODERATE	Hspa2	50	R/C
x1155	chr12	76560497	G	A	synonymous_variant	LOW	Plekhg3	110	Q
x1155	chr12	79300555	C	T	upstream_gene_variant	MODIFIER	Zfyve26
x1155	chr12	84829147	G	A	missense_variant	MODERATE	Ltbp2	562	T/M
x1155	chr12	91230818	G	A	missense_variant	MODERATE	Cep128	863	H/Y
x1155	chr12	103654347	G	A	missense_variant	MODERATE	Serpina6	48	R/C
x1155	chr12	104781771	G	A	missense_variant	MODERATE	Clmn	506	P/S
x1155	chr12	104967942	C	T	synonymous_variant	LOW	Syne3	189	V
x1155	chr12	107916732	G	A	synonymous_variant	LOW	Bcl11b	441	L
x1155	chr12	112511024	C	T	missense_variant	MODERATE	Tmem179	9	A/T
x1155	chr12	114564982	G	A	synonymous_variant	LOW	Ighv15-2	11	L
x1155	chr13	19376396	A	G	missense_variant	MODERATE	Stard3nl	70	W/R
x1155	chr13	21368756	C	T	missense_variant	MODERATE	Zscan12	250	S/F
x1155	chr13	41103579	G	A	synonymous_variant	LOW	Gcm2	231	P
x1155	chr13	73825698	G	A	missense_variant	MODERATE	Nkd2	114	H/Y
x1155	chr13	112368143	C	T	synonymous_variant	LOW	Ankrd55	474	S
x1155	chr13	112988900	G	A	missense_variant	MODERATE	Ccno	133	E/K
x1155	chr14	20723562	G	T	3_prime_UTR_variant	MODIFIER	Zswim8
x1155	chr14	29970100	G	A	missense_variant	MODERATE	Selenok	32	E/K
x1155	chr14	53710417	T	TCTCCCCAAAGTATA	inframe_insertion&incomplete_terminal_codon_variant&coding_sequence_variant	MODERATE	Trav6-7-dv9	125-126	-/LPKVX
x1155	chr14	55110186	G	A	synonymous_variant	LOW	Jph4	387	D
x1155	chr14	56689044	G	A	missense_variant	MODERATE	Mphosph8	648	V/I
x1155	chr14	65392135	C	T	synonymous_variant	LOW	Zfp395	299	H
x1155	chr14	72559000	G	A	missense_variant	MODERATE	Fndc3a	736	R/C
x1155	chr15	6837820	C	T	missense_variant	MODERATE	Osmr	332	A/T
x1155	chr15	9704367	A	G	splice_region_variant&intron_variant	LOW	Spef2
x1155	chr15	10952655	G	A	missense_variant	MODERATE	C1qtnf3	68	V/M
x1155	chr15	18999889	G	A	synonymous_variant	LOW	Cdh10	473	V
x1155	chr15	27749937	T	C	missense_variant	MODERATE	Trio	2226	E/G
x1155	chr15	47948165	AT	A	frameshift_variant&splice_region_variant	HIGH	Csmd3	1176	E/X
x1155	chr15	54752335	A	AC	frameshift_variant	HIGH	Ccn3	299	T/TX
x1155	chr15	67112489	C	T	missense_variant	MODERATE	St3gal1	146	G/S
x1155	chr15	76536452	C	T	synonymous_variant	LOW	Fbxl6	407	L
x1155	chr15	81011735	G	A	stop_retained_variant	LOW	Sgsm3	751	*
x1155	chr15	87757311	G	A	3_prime_UTR_variant	MODIFIER	Tafa5
x1155	chr15	98727222	T	C	missense_variant	MODERATE	Fkbp11	91	Q/R
x1155	chr16	4054780	G	A	missense_variant	MODERATE	Trap1	342	R/C
x1155	chr16	20685891	C	T	missense_variant	MODERATE	Eif4g1	1124	R/C
x1155	chr16	33940569	C	T	synonymous_variant	LOW	Itgb5	591	V
x1155	chr16	43618334	CACCAGTGCAGCATCTGCTGGCGCTCCTTCTCCTTGAAGGATTACCTTATCAAGCACATGGTGACGCACACCGGCGTGAGAGCGT	C	inframe_deletion	MODERATE	Zbtb20	606-634	HQCSICWRSFSLKDYLIKHMVTHTGVRAY/H
x1155	chr16	59036708	C	T	missense_variant	MODERATE	Olfr187	10	E/K
x1155	chr16	88562429	G	A	missense_variant	MODERATE	Cldn8	203	R/C
x1155	chr16	89508032	G	A	synonymous_variant	LOW	Krtap7-1	77	G
x1155	chr17	7789078	G	A	missense_variant	MODERATE	Fndc1	91	L/F
x1155	chr17	24880043	C	T	missense_variant	MODERATE	Igfals	36	A/V
x1155	chr17	29144561	G	A	missense_variant	MODERATE	Rab44	595	G/E
x1155	chr17	30635770	C	T	synonymous_variant	LOW	Dnah8	135	P
x1155	chr17	42815962	C	T	missense_variant	MODERATE	Cd2ap	467	R/K
x1155	chr17	49096272	G	A	synonymous_variant	LOW	Lrfn2	474	K
x1155	chr17	74580534	C	G	synonymous_variant	LOW	Birc6	952	G
x1155	chr17	80275540	G	A	missense_variant	MODERATE	Dhx57	212	A/V
x1155	chr17	85621861	G	A	missense_variant	MODERATE	Six3	208	E/K
x1155	chr17	86493374	A	G	missense_variant	MODERATE	Prkce	406	D/G
x1155	chr18	7380039	T	C	missense_variant	MODERATE	Mpp7	385	K/R
x1155	chr18	24754242	G	C	synonymous_variant	LOW	Fhod3	63	L
x1155	chr18	33874821	T	C	synonymous_variant	LOW	Epb41l4a	216	E
x1155	chr18	36939878	A	G	synonymous_variant	LOW	Pcdha2	187	E
x1155	chr18	37474313	G	T	intron_variant	MODIFIER	Gm42416
x1155	chr18	37709575	G	A	missense_variant	MODERATE	Pcdhga6	783	E/K
x1155	chr18	44661706	G	A	intron_variant	MODIFIER	Mcc
x1155	chr18	46176064	G	A	synonymous_variant	LOW	Trim36	310	L
x1155	chr18	58572230	C	T	missense_variant&splice_region_variant	MODERATE	Slc27a6	228	T/I
x1155	chr19	6830744	G	A	splice_region_variant&synonymous_variant	LOW	Rps6ka4	600	Y
x1155	chr19	10531791	T	A	missense_variant	MODERATE	Cpsf7	22	F/Y
x1155	chr19	16686486	C	T	missense_variant	MODERATE	Vps13a	1518	A/T
x1155	chr19	25410116	C	T	synonymous_variant	LOW	Kank1	356	S
x1155	chr19	25678503	G	A	missense_variant	MODERATE	Dmrt2	489	A/T
x1155	chr19	32819849	C	CTA	frameshift_variant	HIGH	Pten	345	L/LX
x1155	chr19	34021545	C	T	missense_variant	MODERATE	Lipk	80	P/L
x1155	chr19	36100234	G	A	missense_variant	MODERATE	Rpp30	165	M/I
x1155	chr19	45029289	G	A	downstream_gene_variant	MODIFIER	Lzts2
x1155	chr2	3225124	G	A	synonymous_variant	LOW	Fam171a1	431	L
x1155	chr2	5795679	G	A	missense_variant	MODERATE	Cdc123	285	P/L
x1155	chr2	20881105	A	G	synonymous_variant	LOW	Arhgap21	430	Y
x1155	chr2	24852712	A	G	missense_variant	MODERATE	Ehmt1	485	L/P
x1155	chr2	26459866	G	GAA	frameshift_variant	HIGH	Notch1	2420-2421	-/X
x1155	chr2	26466536	C	G	missense_variant	MODERATE	Notch1	1690	A/P
x1155	chr2	44996758	G	A	synonymous_variant	LOW	Zeb2	718	N
x1155	chr2	69500784	G	A	missense_variant	MODERATE	Lrp2	1643	L/F
x1155	chr2	74699379	A	G	synonymous_variant	LOW	Hoxd9	326	K
x1155	chr2	76768474	T	G	missense_variant	MODERATE	Ttn	17619	K/T
x1155	chr2	77128279	C	T	missense_variant	MODERATE	Ccdc141	159	S/N
x1155	chr2	86347105	C	G	missense_variant	MODERATE	Olfr1055	220	L/F
x1155	chr2	88185399	A	G	missense_variant	MODERATE	Olfr1168	174	H/R
x1155	chr2	91068725	C	T	missense_variant	MODERATE	Slc39a13	3	G/R
x1155	chr2	91594728	C	T	stop_gained	HIGH	Ckap5	1195	Q/*
x1155	chr2	111912774	T	C	missense_variant	MODERATE	Olfr1306	52	D/G
x1155	chr2	135346379	T	C	synonymous_variant	LOW	Plcb1	797	D
x1155	chr2	158456571	G	A	missense_variant	MODERATE	Ralgapb	907	V/I
x1155	chr2	174761648	CACTGCCTGCACAGCCTGAAAGCGCTGGGCAGGAACGGGCACCAGGCAGGTCTGGGAAACAAGAGGACAAGGG	C	inframe_deletion	MODERATE	Edn3	63-87	ALPAQPESAGQERAPGRSGKQEDKG/A
x1155	chr2	180641012	G	A	stop_gained	HIGH	Tcfl5	223	Q/*
x1155	chr3	18054813	C	T	missense_variant	MODERATE	Bhlhe22	9	A/V
x1155	chr3	27222791	G	A	missense_variant	MODERATE	Nceh1	88	D/N
x1155	chr3	28607181	C	T	missense_variant	MODERATE	Tnik	606	T/M
x1155	chr3	36180950	T	A	missense_variant	MODERATE	Qrfpr	297	E/V
x1155	chr3	36996473	G	A	missense_variant	MODERATE	4932438A13Rik	2986	G/D
x1155	chr3	62339505	C	T	synonymous_variant	LOW	Arhgef26	3	G
x1155	chr3	87442107	C	T	missense_variant	MODERATE	Fcrl5	63	P/L
x1155	chr3	88928223	C	T	missense_variant	MODERATE	Dap3	275	E/K
x1155	chr3	116754979	C	T	missense_variant	MODERATE	Agl	1244	E/K
x1155	chr3	117575928	TTGTGG	T	splice_donor_variant&coding_sequence_variant	HIGH	Plppr5	78-?
x1155	chr3	122933748	C	T	missense_variant	MODERATE	Usp53	1062	E/K
x1155	chr3	129332193	C	T	missense_variant	MODERATE	Enpep	97	E/K
x1155	chr4	40260987	G	A	missense_variant	MODERATE	Topors	766	R/C
x1155	chr4	44131600	T	G	synonymous_variant	LOW	Rnf38	426	R
x1155	chr4	46169241	C	T	stop_gained&splice_region_variant	HIGH	Ncbp1	672	R/*
x1155	chr4	52971166	C	T	synonymous_variant	LOW	Olfr270	180	L
x1155	chr4	74187400	G	A	missense_variant	MODERATE	Frmd3	428	E/K
x1155	chr4	96319237	A	G	synonymous_variant	LOW	Cyp2j11	280	I
x1155	chr4	98931120	G	C	missense_variant	MODERATE	Usp1	273	S/T
x1155	chr4	131843503	A	G	start_lost	HIGH	Mecr	1	M/V
x1155	chr5	14521634	GT	G	frameshift_variant	HIGH	Pclo	345	S/X
x1155	chr5	43234856	G	A	missense_variant	MODERATE	Cpeb2	465	G/E
x1155	chr5	53131849	C	T	missense_variant	MODERATE	Sel1l3	877	G/R
x1155	chr5	86338811	G	A	synonymous_variant	LOW	Tmprss11d	73	Y
x1155	chr5	100846947	A	G	missense_variant&splice_region_variant	MODERATE	Gpat3	47	E/G
x1155	chr5	110654468	G	A	missense_variant&splice_region_variant	MODERATE	Ddx51	146	V/I
x1155	chr5	118729837	C	T	missense_variant	MODERATE	Med13l	689	P/S
x1155	chr5	120550013	G	A	synonymous_variant	LOW	Tpcn1	325	N
x1155	chr5	124393966	C	T	missense_variant	MODERATE	Sbno1	718	A/T
x1155	chr5	125109899	C	T	synonymous_variant	LOW	Ncor2	195	K
x1155	chr5	136312647	C	T	synonymous_variant	LOW	Cux1	639	Q
x1155	chr5	139775461	G	A	stop_gained	HIGH	Ints1	4	R/*
x1155	chr5	142096920	G	A	missense_variant	MODERATE	Sdk1	1358	D/N
x1155	chr5	144190338	C	T	5_prime_UTR_variant	MODIFIER	Bhlha15
x1155	chr5	144826656	G	A	missense_variant	MODERATE	Trrap	2453	E/K
x1155	chr6	3373996	C	T	synonymous_variant	LOW	Samd9l	1088	K
x1155	chr6	58669310	G	A	synonymous_variant	LOW	Abcg2	270	Q
x1155	chr6	76954871	A	G	missense_variant	MODERATE	Ctnna2	582	M/T
x1155	chr6	89322912	A	G	missense_variant	MODERATE	Plxna1	1625	L/P
x1155	chr6	90333443	A	G	missense_variant&splice_region_variant	MODERATE	Uroc1	42	Q/R
x1155	chr6	100804684	C	A	missense_variant	MODERATE	Gxylt2	440	P/H
x1155	chr7	9210027	A	G	missense_variant	MODERATE	Vmn2r37	532	M/T
x1155	chr7	30133391	C	T	missense_variant	MODERATE	Zfp382	156	R/C
x1155	chr7	45585576	G	A	missense_variant&splice_region_variant	MODERATE	Bcat2	233	G/R
x1155	chr7	45638751	G	A	missense_variant	MODERATE	Rasip1	918	R/H
x1155	chr7	45887496	T	C	synonymous_variant	LOW	Syngr4	114	A
x1155	chr7	49633529	C	T	missense_variant	MODERATE	Dbx1	211	R/Q
x1155	chr7	79461874	G	A	missense_variant	MODERATE	Polg	210	R/W
x1155	chr7	85738677	C	T	missense_variant	MODERATE	Vmn2r72	560	E/K
x1155	chr7	97507737	C	T	missense_variant	MODERATE	Ints4	339	R/C
x1155	chr7	101820838	G	A	missense_variant	MODERATE	Phox2a	92	R/H
x1155	chr7	104180363	A	G	missense_variant	MODERATE	Olfr648	15	L/P
x1155	chr7	107073883	T	A	synonymous_variant	LOW	Olfr714	18	S
x1155	chr7	120332736	C	T	stop_gained	HIGH	Abca15	71	R/*
x1155	chr7	128668530	T	C	missense_variant	MODERATE	Inpp5f	329	S/P
x1155	chr7	141440811	G	A	upstream_gene_variant	MODIFIER	Slc25a22
x1155	chr7	143799823	G	A	synonymous_variant	LOW	Nadsyn1	554	C
x1155	chr8	22177093	G	A	stop_gained	HIGH	Ckap2	251	R/*
x1155	chr8	22665817	C	T	synonymous_variant	LOW	Ikbkb	611	Q
x1155	chr8	22791449	G	A	synonymous_variant	LOW	Ap3m2	269	L
x1155	chr8	25897859	G	A	missense_variant&splice_region_variant	MODERATE	Kcnu1	567	C/Y
x1155	chr8	33582723	C	T	missense_variant	MODERATE	Tex15	2766	P/L
x1155	chr8	45332932	C	A	missense_variant	MODERATE	Cyp4v3	16	W/L
x1155	chr8	55058848	A	G	synonymous_variant	LOW	Gpm6a	252	E
x1155	chr8	72757034	A	G	synonymous_variant	LOW	Sin3b	1016	T
x1155	chr8	80611870	T	TTGGGCCAGCACCTCCACTGACCTAGTACCTTGTGACTCTGGTCCAAGCAGCTCCACTAGCA	stop_gained&frameshift_variant	HIGH	Frem3	264	L/LGPAPPLT*YLVTLVQAAPLAX
x1155	chr8	85079820	C	T	synonymous_variant	LOW	Wdr83	116	Q
x1155	chr8	85640816	C	T	missense_variant	MODERATE	Neto2	461	R/Q
x1155	chr8	106660810	G	A	synonymous_variant	LOW	Cdh1	447	E
x1155	chr8	106884727	G	A	3_prime_UTR_variant	MODIFIER	Chtf8
x1155	chr8	109554935	A	G	missense_variant	MODERATE	Dhx38	787	L/P
x1155	chr8	109849742	A	G	missense_variant&splice_region_variant	MODERATE	Ap1g1	472	Q/R
x1155	chr8	109855395	GC	G	frameshift_variant	HIGH	Ap1g1	687	P/X
x1155	chr8	110595484	C	T	synonymous_variant	LOW	Hydin	4589	D
x1155	chr8	110838216	T	C	missense_variant	MODERATE	Sf3b3	320	D/G
x1155	chr8	112017847	G	A	synonymous_variant	LOW	Terf2ip	265	E
x1155	chr8	113764313	C	T	synonymous_variant	LOW	Adamts18	507	P
x1155	chr8	123354282	C	T	synonymous_variant	LOW	Spire2	188	G
x1155	chr8	125473601	G	A	missense_variant&splice_region_variant	MODERATE	Sipa1l2	662	T/M
x1155	chr9	21272845	T	C	missense_variant	MODERATE	Atg4d	393	C/R
x1155	chr9	31211710	G	A	synonymous_variant	LOW	Aplp2	6	T
x1155	chr9	44361445	C	T	missense_variant&splice_region_variant	MODERATE	Vps11	63	D/N
x1155	chr9	66468979	C	T	splice_region_variant&synonymous_variant	LOW	Herc1	3360	G
x1155	chr9	73930710	G	A	missense_variant	MODERATE	Unc13c	953	A/V
x1155	chr9	95979161	G	A	missense_variant	MODERATE	Xrn1	458	C/Y
x1155	chr9	100987866	A	G	synonymous_variant	LOW	Pccb	337	S
x1155	chr9	105405136	C	T	missense_variant	MODERATE	Aste1	614	P/L
x1155	chr9	112136463	G	A	missense_variant	MODERATE	Arpp21	447	P/S
x1155	chr9	120018065	C	G	missense_variant	MODERATE	Xirp1	584	G/A
x1155	chrX	13288293	G	A	missense_variant	MODERATE	Ddx3x	232	A/T
x1155	chrX	20645984	C	T	missense_variant	MODERATE	Rbm10	396	R/C
x1155	chrX	38121791	G	A	missense_variant	MODERATE	Rhox13	168	E/K
x1155	chrX	42576738	C	T	missense_variant	MODERATE	Tenm1	1520	G/S
x1155	chrX	42825448	T	C	missense_variant	MODERATE	Tenm1	500	D/G
x1155	chrX	51390000	G	A	stop_gained	HIGH	Hs6st2	477	Q/*
x1155	chrX	73906473	G	A	missense_variant	MODERATE	Arhgap4	132	R/C
x1155	chrX	74207794	G	A	missense_variant	MODERATE	Tktl1	579	G/E
x1155	chrX	74301997	T	C	synonymous_variant	LOW	Atp6ap1	214	A
x1155	chrX	74313254	G	A	missense_variant	MODERATE	Fam50a	14	A/T
x1155	chrX	103962660	G	A	missense_variant	MODERATE	Rlim	545	T/M
x1155	chrX	106449227	G	A	synonymous_variant	LOW	Fndc3c1	112	Y
x1155	chrX	140956906	T	C	upstream_gene_variant	MODIFIER	Atg4a
x1155	chrX	141723864	C	T	synonymous_variant	LOW	Irs4	445	Q
x1155	chrX	145487348	A	G	missense_variant	MODERATE	Amot	98	S/P
x1155	chrX	150655347	C	T	missense_variant	MODERATE	Tro	105	A/T
x1155	chrX	164400753	C	T	missense_variant	MODERATE	Vegfd	283	P/L
x1155	chrX	166392483	C	T	missense_variant	MODERATE	Ofd1	962	E/K
x1155	chrX	167515905	G	C	missense_variant	MODERATE	Frmpd4	150	P/A
x1159	chr1	4916980	G	A	splice_region_variant&synonymous_variant	LOW	Rgs20	204	C
x1159	chr1	45807749	C	T	synonymous_variant	LOW	Wdr75	255	F
x1159	chr1	59121413	G	A	upstream_gene_variant	MODIFIER	Tmem237
x1159	chr1	66619440	C	T	missense_variant	MODERATE	Unc80	1639	P/S
x1159	chr1	75415008	G	A	synonymous_variant	LOW	Speg	1528	V
x1159	chr1	98421441	G	A	missense_variant	MODERATE	Slco6d1	79	R/H
x1159	chr1	105725664	G	A	missense_variant	MODERATE	Relch	789	R/Q
x1159	chr1	118309827	G	T	synonymous_variant	LOW	Tsn	36	R
x1159	chr1	119417987	A	T	missense_variant	MODERATE	Inhbb	191	Y/N
x1159	chr1	127803502	C	T	synonymous_variant	LOW	Ccnt2	705	Y
x1159	chr1	128334851	A	G	synonymous_variant	LOW	Mcm6	707	T
x1159	chr1	195163232	C	T	missense_variant	MODERATE	Cr2	138	M/I
x1159	chr10	7773350	G	A	missense_variant	MODERATE	Ginm1	221	P/L
x1159	chr10	11152000	C	T	missense_variant	MODERATE	Shprh	117	P/L
x1159	chr10	20276244	G	A	missense_variant	MODERATE	Map7	652	A/T
x1159	chr10	40683380	C	T	missense_variant	MODERATE	Mettl24	9	R/C
x1159	chr10	41694361	G	A	missense_variant	MODERATE	Ccdc162	43	R/W
x1159	chr10	69871027	C	T	missense_variant	MODERATE	Ank3	324	A/V
x1159	chr10	79477781	C	T	synonymous_variant	LOW	Vmn2r83	74	N
x1159	chr10	107821979	G	A	missense_variant	MODERATE	Otogl	1030	A/V
x1159	chr10	127049120	G	A	missense_variant	MODERATE	Cyp27b1	84	R/H
x1159	chr11	33966296	G	A	missense_variant	MODERATE	Kcnmb1	81	V/I
x1159	chr11	34813631	C	T	synonymous_variant	LOW	Spdl1	458	L
x1159	chr11	45934020	A	G	missense_variant	MODERATE	Lsm11	227	F/L
x1159	chr11	57831258	G	A	missense_variant	MODERATE	Hand1	177	R/W
x1159	chr11	60539091	C	T	synonymous_variant	LOW	Alkbh5	223	S
x1159	chr11	60718253	C	T	missense_variant	MODERATE	Flii	686	G/E
x1159	chr11	62249116	G	A	synonymous_variant	LOW	Adora2b	5	T
x1159	chr11	62267488	G	A	missense_variant	MODERATE	Zswim7	142	A/V
x1159	chr11	68802891	C	T	missense_variant	MODERATE	Myh10	1473	R/W
x1159	chr11	69674522	G	A	missense_variant	MODERATE	Senp3	470	R/C
x1159	chr11	80103262	A	G	missense_variant&splice_region_variant	MODERATE	Atad5	775	K/E
x1159	chr11	81152262	C	T	synonymous_variant	LOW	Asic2	68	G
x1159	chr11	87230937	C	T	synonymous_variant	LOW	Ppm1e	731	K
x1159	chr11	87514769	A	G	missense_variant	MODERATE	Tex14	836	K/E
x1159	chr11	88944527	G	A	stop_gained	HIGH	Scpep1	107	Q/*
x1159	chr11	96274746	C	T	missense_variant	MODERATE	Hoxb9	214	R/C
x1159	chr11	98687810	C	T	missense_variant	MODERATE	Psmd3	224	R/C
x1159	chr11	99284614	G	A	synonymous_variant	LOW	Krt24	198	I
x1159	chr11	101275332	CCTCTCTTCCCTCTACCACAGCAGCCCCTCTCCTCT	C	frameshift_variant	HIGH	Wnk4	895-907	PSLPSTTAAPLLS/PX
x1159	chr11	101320738	C	T	synonymous_variant	LOW	Psme3	203	R
x1159	chr11	109946265	G	A	missense_variant	MODERATE	Abca8b	1197	P/S
x1159	chr11	117736052	G	A	splice_region_variant&synonymous_variant	LOW	Tnrc6c	1158	P
x1159	chr11	120990960	G	A	synonymous_variant	LOW	Csnk1d	17	S
x1159	chr11	121331119	G	A	intron_variant	MODIFIER	Wdr45b
x1159	chr12	17402193	A	G	missense_variant	MODERATE	Nol10	383	N/D
x1159	chr12	38857085	A	C	missense_variant	MODERATE	Etv1	362	E/A
x1159	chr12	51893698	C	T	missense_variant	MODERATE	Heatr5a	1460	A/T
x1159	chr12	55738353	C	T	synonymous_variant	LOW	Ralgapa1	707	Q
x1159	chr12	65062738	ATT	A	frameshift_variant&splice_region_variant	HIGH	Fkbp3	207-208	KI/NX
x1159	chr12	69318180	T	C	splice_region_variant&synonymous_variant	LOW	Nemf	811	R
x1159	chr12	77332311	G	A	missense_variant	MODERATE	Fut8	62	R/Q
x1159	chr12	86749075	A	G	missense_variant	MODERATE	Lrrc74a	274	E/G
x1159	chr12	103984793	G	A	missense_variant	MODERATE	Serpina11	225	P/L
x1159	chr12	104946591	G	A	missense_variant	MODERATE	Syne3	740	R/W
x1159	chr12	114068868	G	A	synonymous_variant	LOW	Ighv16-1	105	L
x1159	chr12	119173323	C	T	missense_variant	MODERATE	Itgb8	415	G/D
x1159	chr13	27574177	G	A	missense_variant	MODERATE	Prl8a1	183	A/V
x1159	chr13	54724329	G	A	missense_variant	MODERATE	Cdhr2	669	D/N
x1159	chr13	91800873	G	A	synonymous_variant	LOW	Zcchc9	176	P
x1159	chr13	100038221	G	A	missense_variant	MODERATE	Bdp1	1997	A/V
x1159	chr13	107022015	C	T	5_prime_UTR_variant	MODIFIER	Kif2a
x1159	chr14	12344429	C	T	missense_variant	MODERATE	Fezf2	253	G/R
x1159	chr14	13953154	T	C	missense_variant	MODERATE	Thoc7	92	I/V
x1159	chr14	15006669	C	T	synonymous_variant	LOW	Nek10	1108	T
x1159	chr14	29183638	G	A	stop_gained	HIGH	Cacna2d3	391	R/*
x1159	chr14	32189231	C	T	missense_variant	MODERATE	Timm23	143	V/I
x1159	chr14	47543124	G	A	stop_gained	HIGH	Atg14	398	R/*
x1159	chr14	51634502	TTCCCTG	T	intron_variant	MODIFIER	Gm5622
x1159	chr14	55720922	C	A	missense_variant	MODERATE	Rabggta	94	G/V
x1159	chr14	59142484	C	T	missense_variant	MODERATE	1700129C05Rik	122	E/K
x1159	chr14	64748598	C	T	missense_variant	MODERATE	Kif13b	726	A/V
x1159	chr15	7242591	G	A	missense_variant	MODERATE	Egflam	622	T/I
x1159	chr15	8244355	A	G	synonymous_variant	LOW	Cplane1	2607	L
x1159	chr15	9284150	T	C	missense_variant	MODERATE	Ugt3a1	57	L/P
x1159	chr15	10461309	T	C	missense_variant	MODERATE	Dnajc21	185	E/G
x1159	chr15	11215621	C	T	stop_gained	HIGH	Adamts12	243	R/*
x1159	chr15	27749794	G	A	missense_variant	MODERATE	Trio	2274	R/C
x1159	chr15	36525753	G	A	missense_variant	MODERATE	Snx31	267	R/W
x1159	chr15	66613065	C	T	synonymous_variant	LOW	Phf20l1	325	V
x1159	chr15	72007145	C	T	synonymous_variant	LOW	Col22a1	54	T
x1159	chr15	76722562	C	T	synonymous_variant	LOW	C030006K11Rik	211	L
x1159	chr15	81823648	G	A	synonymous_variant	LOW	Tef	291	V
x1159	chr15	82199705	C	T	missense_variant	MODERATE	Srebf2	982	A/V
x1159	chr15	83582437	G	A	missense_variant	MODERATE	Ttll12	310	L/F
x1159	chr15	85112719	G	A	missense_variant	MODERATE	Smc1b	567	P/S
x1159	chr15	88714014	C	T	missense_variant	MODERATE	Brd1	510	E/K
x1159	chr15	91705128	G	A	synonymous_variant	LOW	Lrrk2	439	L
x1159	chr15	96698037	G	A	missense_variant&splice_region_variant	MODERATE	Slc38a2	67	H/Y
x1159	chr15	100583308	C	T	missense_variant	MODERATE	Pou6f1	332	A/T
x1159	chr15	102500512	C	T	missense_variant	MODERATE	Map3k12	856	G/D
x1159	chr16	14609683	C	T	missense_variant	MODERATE	A630010A05Rik	78	T/I
x1159	chr16	15629341	C	T	synonymous_variant	LOW	Mcm4	586	L
x1159	chr16	18280645	C	T	missense_variant	MODERATE	Dgcr8	331	R/K
x1159	chr16	18283246	T	C	missense_variant	MODERATE	Dgcr8	253	E/G
x1159	chr16	20392478	C	T	synonymous_variant	LOW	Abcc5	578	L
x1159	chr16	31977657	C	T	intron_variant	MODIFIER	Senp5
x1159	chr16	87425779	C	T	missense_variant	MODERATE	Ltn1	122	R/Q
x1159	chr16	96153749	G	A	intron_variant	MODIFIER	Get1
x1159	chr17	6739650	G	A	missense_variant	MODERATE	Ezr	526	R/C
x1159	chr17	26508158	C	T	missense_variant	MODERATE	Dusp1	56	A/T
x1159	chr17	32157911	G	A	missense_variant	MODERATE	Notch3	340	A/V
x1159	chr17	32911439	G	A	splice_region_variant&synonymous_variant	LOW	Cyp4f14	175	H
x1159	chr17	33933433	C	T	missense_variant	MODERATE	Rgl2	368	A/V
x1159	chr17	38082942	T	C	missense_variant	MODERATE	Olfr131	12	N/S
x1159	chr17	42845395	G	A	stop_gained	HIGH	Cd2ap	84	R/*
x1159	chr17	64752546	T	C	missense_variant	MODERATE	Man2a1	1143	F/L
x1159	chr17	67737558	G	A	missense_variant	MODERATE	Lama1	151	V/I
x1159	chr17	68587133	C	T	missense_variant	MODERATE	L3mbtl4	378	A/V
x1159	chr17	78655522	C	T	missense_variant	MODERATE	Strn	771	G/R
x1159	chr17	87380059	A	G	missense_variant	MODERATE	Ttc7	856	R/G
x1159	chr18	12188261	G	A	missense_variant	MODERATE	Rmc1	450	R/Q
x1159	chr18	34947960	G	A	missense_variant	MODERATE	Hspa9	223	P/S
x1159	chr18	37816104	G	A	missense_variant	MODERATE	Pcdhgc4	191	G/D
x1159	chr18	49871583	C	T	synonymous_variant	LOW	Dmxl1	899	D
x1159	chr18	60832172	A	G	synonymous_variant	LOW	Tcof1	548	A
x1159	chr18	67838069	G	A	missense_variant	MODERATE	Cep192	1047	S/N
x1159	chr18	80117021	G	A	synonymous_variant	LOW	Pard6g	116	K
x1159	chr19	5348044	C	G	synonymous_variant	LOW	Cst6	124	L
x1159	chr19	11304510	G	A	missense_variant	MODERATE	Ms4a14	228	A/V
x1159	chr19	15984846	G	A	missense_variant	MODERATE	Cep78	12	A/V
x1159	chr19	21832233	C	A	synonymous_variant	LOW	Cemip2	992	T
x1159	chr19	23233994	C	T	missense_variant	MODERATE	Smc5	592	G/E
x1159	chr19	24131186	ACGGCTGCGCCCATAGTCTTCCTGGTCCAGGCCCCGTTCCAGGCTCCTGCCACGGCTGCGCTCC	A	inframe_deletion	MODERATE	Tjp2	166-187	RERSRGRSLERGLDQEDYGRSR/R
x1159	chr19	37220442	G	A	missense_variant	MODERATE	Marchf5	170	R/H
x1159	chr19	42770760	C	T	missense_variant	MODERATE	Hps1	131	R/Q
x1159	chr19	48772298	G	A	missense_variant	MODERATE	Sorcs3	922	A/T
x1159	chr19	58238392	T	TAC	frameshift_variant&stop_lost	HIGH	Gfra1	469	*/CX
x1159	chr2	13333544	C	T	missense_variant	MODERATE	Cubn	2338	G/R
x1159	chr2	25263205	G	A	missense_variant	MODERATE	Tprn	173	R/H
x1159	chr2	25900372	G	A	missense_variant&splice_region_variant	MODERATE	Kcnt1	449	D/N
x1159	chr2	25939078	T	A	missense_variant	MODERATE	Camsap1	878	H/L
x1159	chr2	26460227	C	T	stop_gained	HIGH	Notch1	2300	W/*
x1159	chr2	26465518	A	ACGTACATGAGGTGCAGCTGCGAGGGCAGCGGAGGCTCCACCGGCTCAC	inframe_insertion	MODERATE	Notch1	1729	V/GEPVEPPLPSQLHLMYV
x1159	chr2	66534157	A	G	missense_variant	MODERATE	Scn9a	824	L/P
x1159	chr2	69823982	G	A	missense_variant	MODERATE	Klhl23	65	M/I
x1159	chr2	70745592	C	T	synonymous_variant	LOW	Tlk1	297	R
x1159	chr2	74694153	A	G	missense_variant	MODERATE	Hoxd10	270	R/G
x1159	chr2	76710443	T	TGAA	inframe_insertion	MODERATE	Ttn	32320	P/PS
x1159	chr2	80520503	C	T	missense_variant	MODERATE	Nckap1	753	M/I
x1159	chr2	91928648	T	C	downstream_gene_variant	MODIFIER	Mdk
x1159	chr2	103773006	G	A	missense_variant	MODERATE	Caprin1	456	R/W
x1159	chr2	112728850	T	C	missense_variant	MODERATE	Ryr3	3043	E/G
x1159	chr2	118422023	C	T	missense_variant	MODERATE	Eif2ak4	359	R/C
x1159	chr2	120321018	G	A	missense_variant	MODERATE	Vps39	743	R/W
x1159	chr2	120993591	C	T	missense_variant	MODERATE	Tmem62	379	P/L
x1159	chr2	125744001	C	T	synonymous_variant	LOW	Secisbp2l	810	E
x1159	chr2	126658491	T	C	synonymous_variant	LOW	Gabpb1	29	G
x1159	chr2	152369912	G	A	synonymous_variant	LOW	Nrsn2	66	A
x1159	chr2	152829969	G	A	synonymous_variant	LOW	Bcl2l1	8	L
x1159	chr2	181028932	C	T	missense_variant	MODERATE	Chrna4	344	A/T
x1159	chr2	181232627	C	T	missense_variant	MODERATE	Helz2	2025	V/I
x1159	chr2	181411938	C	T	missense_variant	MODERATE	Zbtb46	327	R/Q
x1159	chr3	30819602	G	A	3_prime_UTR_variant	MODIFIER	Sec62
x1159	chr3	37439244	G	A	synonymous_variant	LOW	Spata5	534	Q
x1159	chr3	72922925	G	A	missense_variant	MODERATE	Sis	1098	P/S
x1159	chr3	79070187	C	T	synonymous_variant	LOW	Rapgef2	1134	V
x1159	chr3	121361583	G	A	missense_variant	MODERATE	Alg14	151	V/I
x1159	chr3	121490198	C	T	splice_region_variant&synonymous_variant	LOW	Slc44a3	468	P
x1159	chr3	152213993	G	T	missense_variant	MODERATE	Fubp1	42	G/V
x1159	chr4	43165879	G	A	missense_variant	MODERATE	Unc13b	233	R/Q
x1159	chr4	62086807	G	A	missense_variant	MODERATE	Mup3	79	H/Y
x1159	chr4	115647647	C	T	missense_variant	MODERATE	Cyp4b1	14	G/D
x1159	chr4	124885648	G	A	missense_variant	MODERATE	Epha10	96	G/S
x1159	chr4	138572596	C	T	missense_variant	MODERATE	Vwa5b1	978	G/S
x1159	chr4	138720540	G	A	missense_variant	MODERATE	Ubxn10	275	A/V
x1159	chr4	141004198	C	T	missense_variant	MODERATE	Atp13a2	803	T/M
x1159	chr4	141782843	T	C	synonymous_variant	LOW	Dnajc16	166	S
x1159	chr4	148546516	C	T	missense_variant	MODERATE	Mtor	2310	S/L
x1159	chr4	150088073	G	C	missense_variant	MODERATE	Gpr157	107	S/T
x1159	chr4	150244313	T	C	missense_variant	MODERATE	Eno1	128	V/A
x1159	chr5	20569326	G	A	synonymous_variant	LOW	Magi2	938	L
x1159	chr5	21251075	C	T	synonymous_variant	LOW	Gsap	423	N
x1159	chr5	21910956	G	A	missense_variant	MODERATE	Reln	3018	T/I
x1159	chr5	38277776	C	T	missense_variant	MODERATE	Otop1	117	R/C
x1159	chr5	77348372	C	T	missense_variant	MODERATE	Polr2b	1130	T/M
x1159	chr5	91032240	G	A	synonymous_variant	LOW	Epgn	95	E
x1159	chr5	114953672	C	T	synonymous_variant	LOW	Hnf1a	357	E
x1159	chr5	123778252	C	T	missense_variant	MODERATE	Kntc1	716	A/V
x1159	chr5	130876536	C	T	synonymous_variant	LOW	Galnt17	563	K
x1159	chr5	136392383	A	G	missense_variant	MODERATE	Cux1	78	L/P
x1159	chr5	137296830	G	A	downstream_gene_variant	MODIFIER	Ache
x1159	chr5	137389358	A	G	missense_variant	MODERATE	Zan	4864	S/P
x1159	chr5	137759127	C	T	intron_variant	MODIFIER	Tsc22d4
x1159	chr5	139293210	C	T	missense_variant	MODERATE	Adap1	105	R/H
x1159	chr5	150478817	G	A	synonymous_variant	LOW	Fry	2784	L
x1159	chr6	3373635	G	A	missense_variant	MODERATE	Samd9l	1209	H/Y
x1159	chr6	32804004	G	T	synonymous_variant	LOW	Chchd3	182	V
x1159	chr6	67535236	G	A	synonymous_variant	LOW	Tacstd2	157	T
x1159	chr6	70881631	G	A	missense_variant	MODERATE	Eif2ak3	301	M/I
x1159	chr6	72418428	G	T	missense_variant	MODERATE	Ggcx	167	L/F
x1159	chr6	81923781	C	T	synonymous_variant	LOW	Gcfc2	25	G
x1159	chr6	84791350	A	G	synonymous_variant	LOW	Exoc6b	670	A
x1159	chr6	97178892	G	A	synonymous_variant	LOW	Tmf1	44	Y
x1159	chr6	114314420	C	T	synonymous_variant	LOW	Slc6a1	551	Y
x1159	chr6	120481041	C	T	synonymous_variant	LOW	Il17ra	384	I
x1159	chr6	142829047	C	T	missense_variant	MODERATE	St8sia1	269	A/T
x1159	chr7	3672108	G	A	missense_variant&splice_region_variant	MODERATE	Tmc4	255	S/L
x1159	chr7	5089961	C	T	missense_variant	MODERATE	Epn1	91	R/C
x1159	chr7	6710827	G	A	synonymous_variant	LOW	Peg3	465	D
x1159	chr7	16793800	C	T	synonymous_variant	LOW	Slc1a5	340	F
x1159	chr7	19577507	G	A	synonymous_variant	LOW	Zfp296	42	G
x1159	chr7	19796511	C	T	missense_variant	MODERATE	Cblc	91	R/K
x1159	chr7	23421445	A	G	missense_variant	MODERATE	Nlrp5	695	K/E
x1159	chr7	27402752	C	T	missense_variant	MODERATE	Sptbn4	1277	A/T
x1159	chr7	28766855	G	A	upstream_gene_variant	MODIFIER	Nfkbib
x1159	chr7	35485411	C	T	synonymous_variant	LOW	Tdrd12	692	E
x1159	chr7	45322041	C	T	synonymous_variant	LOW	Trpm4	337	R
x1159	chr7	46221415	C	T	missense_variant	MODERATE	Ush1c	333	E/K
x1159	chr7	79456731	C	T	missense_variant	MODERATE	Polg	664	D/N
x1159	chr7	100391082	G	A	missense_variant	MODERATE	C2cd3	286	S/N
x1159	chr7	125577044	C	T	missense_variant	MODERATE	Il4ra	808	A/V
x1159	chr7	126557693	C	T	synonymous_variant	LOW	Eif3c	389	T
x1159	chr7	126692429	T	C	synonymous_variant	LOW	Slx1b	154	P
x1159	chr7	128190184	G	A	missense_variant	MODERATE	Itgad	607	A/T
x1159	chr7	130533778	C	T	missense_variant	MODERATE	Nsmce4a	355	D/N
x1159	chr7	131268885	G	A	missense_variant	MODERATE	Cdcp3	1752	C/Y
x1159	chr7	133759700	C	T	start_lost	HIGH	Dhx32	1	M/I
x1159	chr7	137235938	G	A	missense_variant	MODERATE	Ebf3	202	A/V
x1159	chr7	143006932	C	T	missense_variant	MODERATE	Tspan32	69	A/V
x1159	chr7	143476243	C	T	missense_variant	MODERATE	Slc22a18	16	L/F
x1159	chr8	4103759	C	T	intron_variant	MODIFIER	Cd209f
x1159	chr8	4258459	G	A	synonymous_variant	LOW	Ctxn1	57	Y
x1159	chr8	13200173	G	C	synonymous_variant	LOW	Grtp1	25	P
x1159	chr8	39006180	G	A	missense_variant	MODERATE	Tusc3	40	G/S
x1159	chr8	44951475	T	C	missense_variant	MODERATE	Fat1	421	I/T
x1159	chr8	44952524	G	A	missense_variant	MODERATE	Fat1	771	E/K
x1159	chr8	60656669	C	T	synonymous_variant	LOW	Mfap3l	26	A
x1159	chr8	70716155	G	A	intron_variant	MODIFIER	Iqcn
x1159	chr8	71409388	G	C	downstream_gene_variant	MODIFIER	Babam1
x1159	chr8	71409395	G	C	downstream_gene_variant	MODIFIER	Babam1
x1159	chr8	72253633	G	A	splice_region_variant&synonymous_variant	LOW	Ap1m1	349	P
x1159	chr8	72458758	G	A	missense_variant	MODERATE	1700030K09Rik	598	E/K
x1159	chr8	77517757	G	A	synonymous_variant	LOW	Arhgap10	9	S
x1159	chr8	110589488	C	T	synonymous_variant	LOW	Hydin	4337	G
x1159	chr8	126474651	G	A	missense_variant	MODERATE	Tarbp1	139	R/C
x1159	chr9	8004341	G	A	missense_variant	MODERATE	Yap1	17	A/V
x1159	chr9	13808795	T	C	downstream_gene_variant	MODIFIER	Mtmr2
x1159	chr9	20027276	A	G	missense_variant	MODERATE	Olfr866	221	Y/H
x1159	chr9	22238587	C	T	missense_variant	MODERATE	Zfp809	127	R/C
x1159	chr9	27085957	C	T	synonymous_variant	LOW	Ncapd3	1191	F
x1159	chr9	32733957	G	A	missense_variant	MODERATE	Ets1	167	A/T
x1159	chr9	35221403	T	A	missense_variant	MODERATE	Fam118b	320	E/V
x1159	chr9	40961167	G	A	synonymous_variant	LOW	Jhy	15	P
x1159	chr9	44819254	G	A	synonymous_variant	LOW	Kmt2a	3252	P
x1159	chr9	45918776	G	A	stop_gained	HIGH	Pcsk7	389	W/*
x1159	chr9	50857059	C	T	synonymous_variant	LOW	Ppp2r1b	25	I
x1159	chr9	70589113	T	C	missense_variant	MODERATE	Sltm	995	S/P
x1159	chr9	82945910	G	A	synonymous_variant	LOW	Phip	150	L
x1159	chr9	89728979	C	T	synonymous_variant	LOW	Ankrd34c	436	R
x1159	chr9	106716212	C	A	missense_variant	MODERATE	Rad54l2	396	E/D
x1159	chr9	124423340	C	T	missense_variant	MODERATE	Ppp2r3d	12	R/H
x1159	chrX	12055111	TTCTCTCTCTTTCA	T	frameshift_variant	HIGH	Bcor	1033-1037	MKERE/X
x1159	chrX	12058728	G	GGC	frameshift_variant	HIGH	Bcor	209-210	-/X
x1159	chrX	68715654	G	A	synonymous_variant	LOW	Fmr1	608	P
x1159	chrX	70467218	A	G	missense_variant	MODERATE	Tmem185a	120	F/S
x1159	chrX	79277718	T	C	synonymous_variant	LOW	Cfap47	3090	K
x1159	chrX	96527656	A	G	missense_variant	MODERATE	Heph	741	I/V
x1159	chrX	101732992	T	C	synonymous_variant	LOW	Cxcr3	21	E
x1159	chrX	128376298	C	T	non_coding_transcript_exon_variant	MODIFIER	Gm38390
x1159	chrX	134241054	C	T	synonymous_variant	LOW	Trmt2b	247	Q
x1159	chrX	134545528	A	G	missense_variant	MODERATE	Btk	621	L/P
x1159	chrX	138967785	C	T	missense_variant	MODERATE	Nrk	233	S/F
x1159	chrX	161192446	T	C	splice_region_variant&synonymous_variant	LOW	Scml2	220	I
x2167	chr1	4345402	G	C	missense_variant	MODERATE	Rp1	1829	T/R
x2167	chr1	10199836	C	T	missense_variant	MODERATE	Arfgef1	363	D/N
x2167	chr1	20816707	C	T	missense_variant	MODERATE	Mcm3	158	R/H
x2167	chr1	21264844	C	T	missense_variant&splice_region_variant	MODERATE	Gsta3	183	A/V
x2167	chr1	34257728	C	T	synonymous_variant	LOW	Dst	6020	L
x2167	chr1	34262060	G	A	missense_variant	MODERATE	Dst	6172	R/H
x2167	chr1	34442936	C	T	missense_variant	MODERATE	Imp4	47	R/C
x2167	chr1	36345871	G	A	missense_variant	MODERATE	Kansl3	660	P/S
x2167	chr1	36498520	C	T	synonymous_variant	LOW	Cnnm4	555	L
x2167	chr1	37371752	G	A	missense_variant	MODERATE	Inpp4a	334	V/I
x2167	chr1	44064495	C	T	missense_variant	MODERATE	Gm8251	3744	V/I
x2167	chr1	58540244	G	A	synonymous_variant	LOW	Fam126b	211	C
x2167	chr1	59863907	G	A	missense_variant	MODERATE	Bmpr2	514	V/M
x2167	chr1	63059129	G	A	synonymous_variant	LOW	Ino80d	640	L
x2167	chr1	66550968	C	T	synonymous_variant	LOW	Unc80	1094	S
x2167	chr1	71641308	C	T	missense_variant	MODERATE	Fn1	413	G/R
x2167	chr1	73928073	C	T	synonymous_variant	LOW	Tns1	1188	A
x2167	chr1	74907331	C	T	synonymous_variant	LOW	Cfap65	1367	G
x2167	chr1	75200114	C	T	downstream_gene_variant	MODIFIER	Ankzf1
x2167	chr1	83013937	C	T	missense_variant	MODERATE	Slc19a3	450	R/K
x2167	chr1	118837555	G	A	synonymous_variant	LOW	Gli2	955	A
x2167	chr1	120244237	G	A	missense_variant	MODERATE	Steap3	8	P/L
x2167	chr1	131349502	C	T	missense_variant	MODERATE	Srgap2	336	V/I
x2167	chr1	134148454	C	T	missense_variant	MODERATE	Chit1	283	A/V
x2167	chr1	134987491	G	A	synonymous_variant	LOW	Lgr6	783	G
x2167	chr1	135116583	C	T	upstream_gene_variant	MODIFIER	Ptprv
x2167	chr1	136282088	T	C	synonymous_variant	LOW	Camsap2	555	P
x2167	chr1	150431215	G	A	synonymous_variant	LOW	Tpr	1594	Q
x2167	chr1	166676653	G	A	synonymous_variant	LOW	Fmo9	113	S
x2167	chr1	168191288	G	T	synonymous_variant	LOW	Pbx1	329	P
x2167	chr1	191983279	C	T	missense_variant	MODERATE	Rd3	5	P/L
x2167	chr10	10350300	C	T	synonymous_variant	LOW	Adgb	1388	R
x2167	chr10	20132173	C	T	synonymous_variant	LOW	Map3k5	1249	N
x2167	chr10	25441588	T	A	start_lost	HIGH	Epb41l2	1	M/K
x2167	chr10	27023406	G	A	synonymous_variant	LOW	Lama2	2431	N
x2167	chr10	28782249	C	T	missense_variant	MODERATE	Themis	424	A/V
x2167	chr10	29362058	G	A	5_prime_UTR_variant	MODIFIER	Rnf146
x2167	chr10	40002672	G	A	missense_variant	MODERATE	Mfsd4b1	410	P/S
x2167	chr10	42912052	G	A	5_prime_UTR_variant	MODIFIER	Scml4
x2167	chr10	50908796	G	A	missense_variant	MODERATE	Sim1	179	G/D
x2167	chr10	50909558	A	G	missense_variant	MODERATE	Sim1	241	K/R
x2167	chr10	60300540	C	T	downstream_gene_variant	MODIFIER	Cdh23
x2167	chr10	61186315	G	A	synonymous_variant	LOW	Tbata	311	L
x2167	chr10	62624802	C	T	missense_variant	MODERATE	Ddx50	571	S/N
x2167	chr10	77561166	G	A	synonymous_variant	LOW	Itgb2	678	Q
x2167	chr10	78283229	C	T	missense_variant	MODERATE	Agpat3	177	G/E
x2167	chr10	79743396	G	A	missense_variant	MODERATE	Polrmt	174	R/C
x2167	chr10	80068916	C	T	missense_variant	MODERATE	Sbno2	281	R/H
x2167	chr10	80301939	C	T	synonymous_variant	LOW	Apc2	34	S
x2167	chr10	84699529	C	T	missense_variant	MODERATE	Polr3b	901	H/Y
x2167	chr10	88960636	G	T	stop_gained	HIGH	Ano4	839	S/*
x2167	chr10	91054559	A	G	synonymous_variant	LOW	Apaf1	538	C
x2167	chr10	93536678	C	T	missense_variant	MODERATE	Amdhd1	86	A/T
x2167	chr10	94515035	C	T	synonymous_variant	LOW	Tmcc3	3	G
x2167	chr10	117024694	G	A	missense_variant	MODERATE	Best3	620	G/R
x2167	chr10	127729125	G	A	missense_variant	MODERATE	Tac2	85	D/N
x2167	chr10	128438383	G	A	synonymous_variant	LOW	Rnf41	301	V
x2167	chr10	129333278	C	T	synonymous_variant	LOW	Olfr781	132	I
x2167	chr11	4173103	C	A	synonymous_variant	LOW	Sf3a1	250	A
x2167	chr11	20712227	A	G	missense_variant	MODERATE	Aftph	671	L/P
x2167	chr11	32255560	T	C	missense_variant	MODERATE	Nprl3	66	D/G
x2167	chr11	51967836	C	T	missense_variant	MODERATE	Cdkn2aipnl	40	R/C
x2167	chr11	58423879	G	A	synonymous_variant	LOW	1810065E05Rik	134	R
x2167	chr11	59948289	G	A	missense_variant	MODERATE	Med9	8	G/D
x2167	chr11	60248971	C	T	missense_variant	MODERATE	Tom1l2	291	V/I
x2167	chr11	66080559	C	T	missense_variant	MODERATE	Dnah9	1601	R/H
x2167	chr11	68385584	C	T	synonymous_variant	LOW	Ntn1	179	T
x2167	chr11	69588463	G	A	missense_variant	MODERATE	Trp53	156	A/T
x2167	chr11	69827007	G	A	synonymous_variant	LOW	Nlgn2	457	D
x2167	chr11	72900775	T	C	missense_variant	MODERATE	Zzef1	2206	F/S
x2167	chr11	75496394	C	T	missense_variant	MODERATE	Prpf8	1167	T/I
x2167	chr11	80438279	G	A	synonymous_variant	LOW	Psmd11	74	R
x2167	chr11	86695622	C	T	missense_variant	MODERATE	Cltc	1658	G/S
x2167	chr11	89425539	G	A	synonymous_variant	LOW	Ankfn1	646	H
x2167	chr11	94343680	G	A	missense_variant	MODERATE	Abcc3	1519	A/V
x2167	chr11	94357283	G	A	stop_gained	HIGH	Abcc3	1163	Q/*
x2167	chr11	94473443	C	T	missense_variant	MODERATE	Cacna1g	59	V/M
x2167	chr11	96821392	G	A	synonymous_variant	LOW	Nfe2l1	248	S
x2167	chr11	96849926	A	G	missense_variant	MODERATE	Copz2	11	H/R
x2167	chr11	97536436	G	A	synonymous_variant	LOW	Srcin1	238	D
x2167	chr11	100970210	C	T	missense_variant	MODERATE	Cavin1	86	G/D
x2167	chr11	102047168	A	G	missense_variant	MODERATE	Cd300lg	275	S/G
x2167	chr11	106330432	G	A	synonymous_variant	LOW	Scn4a	800	S
x2167	chr11	106503599	C	T	synonymous_variant	LOW	Tex2	1128	L
x2167	chr11	106685009	C	T	missense_variant	MODERATE	Pecam1	567	A/T
x2167	chr11	108570288	G	A	splice_region_variant&synonymous_variant	LOW	Cep112	578	K
x2167	chr11	110247374	G	A	synonymous_variant	LOW	Abca6	118	L
x2167	chr12	31447846	C	T	missense_variant	MODERATE	Slc26a3	83	T/I
x2167	chr12	56738607	G	A	stop_gained	HIGH	Slc25a21	162	Q/*
x2167	chr12	66716625	C	T	synonymous_variant	LOW	Mdga2	232	S
x2167	chr12	81928310	C	T	missense_variant	MODERATE	Pcnx	797	R/W
x2167	chr12	103998181	G	A	synonymous_variant	LOW	Serpina9	332	A
x2167	chr12	108312106	G	A	missense_variant	MODERATE	Hhipl1	231	R/H
x2167	chr12	117247660	G	A	missense_variant	MODERATE	Ptprn2	820	V/M
x2167	chr13	9877266	A	T	missense_variant	MODERATE	Chrm3	578	V/D
x2167	chr13	17803464	C	T	synonymous_variant	LOW	Cdk13	396	S
x2167	chr13	22279135	T	C	synonymous_variant	LOW	Vmn1r195	258	I
x2167	chr13	24111847	C	T	missense_variant	MODERATE	Carmil1	395	A/T
x2167	chr13	32724866	G	A	missense_variant	MODERATE	Mylk4	86	A/V
x2167	chr13	38656166	C	T	synonymous_variant	LOW	Eef1e1	54	Q
x2167	chr13	49056987	C	T	synonymous_variant	LOW	Wnk2	1797	S
x2167	chr13	58293110	G	A	missense_variant	MODERATE	Kif27	1164	R/W
x2167	chr13	75096369	A	G	missense_variant	MODERATE	Pcsk1	122	N/S
x2167	chr13	76130255	G	A	missense_variant	MODERATE	Ttc37	563	A/T
x2167	chr13	104858293	T	A	synonymous_variant	LOW	Shisal2b	115	L
x2167	chr13	111776016	C	T	missense_variant&splice_region_variant	MODERATE	Map3k1	157	R/Q
x2167	chr14	20424379	G	A	missense_variant	MODERATE	Cfap70	486	A/V
x2167	chr14	55547747	C	T	missense_variant	MODERATE	Pck2	456	R/C
x2167	chr14	60247430	T	C	synonymous_variant	LOW	Gm49336	48	G
x2167	chr14	99068094	T	C	missense_variant	MODERATE	Bora	300	Y/H
x2167	chr15	11241420	T	C	synonymous_variant	LOW	Adamts12	359	N
x2167	chr15	13034674	G	A	synonymous_variant	LOW	Cdh6	633	F
x2167	chr15	76718060	C	T	missense_variant	MODERATE	Lrrc24	165	S/N
x2167	chr16	11088516	C	T	synonymous_variant	LOW	Txndc11	383	E
x2167	chr16	31977724	G	A	synonymous_variant	LOW	Senp5	608	L
x2167	chr16	32675600	C	T	synonymous_variant	LOW	Tnk2	445	S
x2167	chr16	32755635	T	G	synonymous_variant	LOW	Muc4	1836	G
x2167	chr16	33706936	C	T	synonymous_variant	LOW	Heg1	89	L
x2167	chr16	38828270	T	C	missense_variant	MODERATE	Tex55	159	Q/R
x2167	chr16	59775656	G	A	stop_gained	HIGH	Epha6	891	R/*
x2167	chr16	87476826	C	T	missense_variant	MODERATE	Usp16	430	P/L
x2167	chr16	92077090	G	A	missense_variant	MODERATE	Slc5a3	12	V/I
x2167	chr16	96772568	G	A	synonymous_variant	LOW	Dscam	731	V
x2167	chr17	12507296	T	C	missense_variant	MODERATE	Slc22a3	10	K/R
x2167	chr17	13810558	C	T	missense_variant	MODERATE	Afdn	243	R/W
x2167	chr17	28966799	G	A	downstream_gene_variant	MODIFIER	Stk38
x2167	chr17	31193921	C	T	missense_variant	MODERATE	Tmprss3	126	E/K
x2167	chr17	31237158	A	G	missense_variant	MODERATE	Ubash3a	467	K/E
x2167	chr17	45464534	G	A	synonymous_variant	LOW	Spats1	21	N
x2167	chr17	54284257	C	T	missense_variant	MODERATE	Slc5a7	216	G/R
x2167	chr17	56425592	G	A	synonymous_variant	LOW	Ptprs	921	S
x2167	chr17	65850052	C	A	synonymous_variant	LOW	Ralbp1	615	G
x2167	chr17	66116020	G	A	missense_variant	MODERATE	Washc1	110	A/T
x2167	chr17	78803391	A	G	synonymous_variant	LOW	Heatr5b	1009	T
x2167	chr17	93202816	T	C	missense_variant	MODERATE	Adcyap1	91	Y/H
x2167	chr18	11740954	G	A	missense_variant	MODERATE	Rbbp8	824	R/K
x2167	chr18	12152835	C	T	missense_variant	MODERATE	Riok3	404	H/Y
x2167	chr18	12189304	G	A	missense_variant	MODERATE	Rmc1	605	D/N
x2167	chr18	12578096	C	T	synonymous_variant	LOW	Lama3	3195	I
x2167	chr18	32245763	G	A	synonymous_variant	LOW	Ercc3	223	T
x2167	chr18	36531762	A	G	missense_variant	MODERATE	Slc4a9	441	S/G
x2167	chr18	37766824	C	T	synonymous_variant	LOW	Pcdhga12	236	N
x2167	chr18	56387536	A	G	upstream_gene_variant	MODIFIER	Gm8629
x2167	chr18	61110505	G	A	missense_variant&splice_region_variant	MODERATE	Csf1r	198	V/I
x2167	chr18	62504876	G	A	synonymous_variant	LOW	Fbxo38	1137	T
x2167	chr18	65431216	C	T	synonymous_variant	LOW	Malt1	15	A
x2167	chr18	65462837	G	A	missense_variant	MODERATE	Malt1	439	V/I
x2167	chr18	68313806	G	A	missense_variant	MODERATE	Rnmt	301	G/S
x2167	chr18	73641868	C	T	synonymous_variant	LOW	Smad4	453	A
x2167	chr18	78783266	C	T	synonymous_variant	LOW	Setbp1	1377	S
x2167	chr19	6171335	C	T	synonymous_variant	LOW	Batf2	58	H
x2167	chr19	6281236	G	A	synonymous_variant	LOW	Ehd1	141	L
x2167	chr19	16720429	C	T	missense_variant	MODERATE	Vps13a	774	R/Q
x2167	chr19	22978439	T	C	missense_variant	MODERATE	Trpm3	1126	F/S
x2167	chr19	25422338	T	C	missense_variant	MODERATE	Kank1	971	Y/H
x2167	chr19	40795707	G	A	synonymous_variant	LOW	Cc2d2b	839	R
x2167	chr19	40914110	C	T	stop_gained	HIGH	Zfp518a	828	Q/*
x2167	chr19	45553659	C	T	missense_variant	MODERATE	Poll	403	A/T
x2167	chr19	45659907	G	A	synonymous_variant	LOW	Fbxw4	41	L
x2167	chr19	45771706	C	T	missense_variant	MODERATE	Oga	338	G/R
x2167	chr19	46322268	C	A	missense_variant	MODERATE	Psd	447	Q/H
x2167	chr19	55302833	G	A	missense_variant	MODERATE	Zdhhc6	317	R/C
x2167	chr19	58762354	T	C	synonymous_variant	LOW	Pnliprp2	158	A
x2167	chr2	4976832	G	A	missense_variant	MODERATE	Ucma	49	M/I
x2167	chr2	15752840	C	T	missense_variant	MODERATE	Malrd1	975	T/I
x2167	chr2	20967404	C	T	missense_variant	MODERATE	Arhgap21	3	A/T
x2167	chr2	24863387	C	T	missense_variant	MODERATE	Ehmt1	334	A/T
x2167	chr2	25262705	G	A	synonymous_variant	LOW	Tprn	6	R
x2167	chr2	26351946	G	A	missense_variant	MODERATE	Dnlz	23	P/S
x2167	chr2	31346689	C	T	missense_variant	MODERATE	Hmcn2	415	R/C
x2167	chr2	32191632	G	A	missense_variant	MODERATE	Prrc2b	198	G/E
x2167	chr2	34779485	C	T	downstream_gene_variant	MODIFIER	Hspa5
x2167	chr2	40879496	A	T	stop_gained	HIGH	Lrp1b	2830	C/*
x2167	chr2	51925703	C	T	missense_variant	MODERATE	Rbm43	169	E/K
x2167	chr2	58296141	C	T	missense_variant	MODERATE	Acvr1c	110	G/D
x2167	chr2	65334611	T	C	missense_variant	MODERATE	Slc38a11	279	T/A
x2167	chr2	67511285	C	T	missense_variant	MODERATE	Xirp2	1290	P/L
x2167	chr2	73368389	G	A	synonymous_variant	LOW	Gpr155	395	S
x2167	chr2	76747638	C	T	missense_variant	MODERATE	Ttn	22558	A/T
x2167	chr2	76747643	A	G	missense_variant	MODERATE	Ttn	22556	V/A
x2167	chr2	76796050	G	A	synonymous_variant	LOW	Ttn	13174	I
x2167	chr2	76938897	G	A	missense_variant	MODERATE	Ttn	2819	T/I
x2167	chr2	86958829	A	G	missense_variant	MODERATE	Olfr1099	210	S/P
x2167	chr2	87510418	A	G	missense_variant	MODERATE	Pramel6	365	M/V
x2167	chr2	88560308	T	C	missense_variant	MODERATE	Olfr1188	280	Y/H
x2167	chr2	89055210	A	C	missense_variant	MODERATE	Olfr1218	72	V/G
x2167	chr2	89340192	G	A	synonymous_variant	LOW	Olfr1233	37	L
x2167	chr2	89528271	C	T	synonymous_variant	LOW	Olfr1243	46	T
x2167	chr2	89930504	C	T	missense_variant	MODERATE	Olfr1258	232	R/C
x2167	chr2	107057350	C	T	missense_variant	MODERATE	Fshb	108	S/N
x2167	chr2	111379510	G	A	missense_variant	MODERATE	Olfr1284	170	G/D
x2167	chr2	113833387	A	G	upstream_gene_variant	MODIFIER	Scg5
x2167	chr2	116879274	G	A	splice_acceptor_variant	HIGH	Tmco5
x2167	chr2	121148269	C	T	synonymous_variant	LOW	Adal	123	S
x2167	chr2	122084899	C	T	missense_variant	MODERATE	Spg11	1088	S/N
x2167	chr2	128158304	T	TC	frameshift_variant	HIGH	Bcl2l11	189	F/FX
x2167	chr2	129066192	G	A	missense_variant	MODERATE	Ttl	16	E/K
x2167	chr2	130391269	G	A	synonymous_variant	LOW	Cpxm1	633	A
x2167	chr2	130906656	C	T	synonymous_variant	LOW	Atrn	32	H
x2167	chr2	131192562	T	C	synonymous_variant	LOW	Cdc25b	236	L
x2167	chr2	132812136	G	A	synonymous_variant	LOW	Trmt6	57	N
x2167	chr2	145939863	G	A	upstream_gene_variant	MODIFIER	Crnkl1
x2167	chr2	150193137	G	A	synonymous_variant	LOW	Gm14139	490	K
x2167	chr2	150193140	T	C	synonymous_variant	LOW	Gm14139	491	Y
x2167	chr2	152633499	C	T	missense_variant	MODERATE	Rem1	155	A/V
x2167	chr2	156123860	G	A	3_prime_UTR_variant	MODIFIER	Nfs1
x2167	chr2	156493909	C	T	5_prime_UTR_variant	MODIFIER	Epb41l1
x2167	chr2	158614824	C	T	synonymous_variant	LOW	Slc32a1	466	A
x2167	chr2	161607311	G	A	missense_variant	MODERATE	Ptprt	871	H/Y
x2167	chr2	167644788	C	T	missense_variant	MODERATE	Tmem189	224	E/K
x2167	chr2	181222346	C	T	missense_variant	MODERATE	Fndc11	315	P/S
x2167	chr2	181687616	G	A	splice_region_variant&synonymous_variant	LOW	Tcea2	274	V
x2167	chr3	30679195	G	A	synonymous_variant	LOW	Lrrc31	457	L
x2167	chr3	40753168	A	G	missense_variant	MODERATE	Hspa4l	62	N/D
x2167	chr3	76322203	G	A	missense_variant	MODERATE	Fstl5	104	D/N
x2167	chr3	79597719	C	T	missense_variant	MODERATE	Ppid	123	A/V
x2167	chr3	87815206	G	A	missense_variant	MODERATE	Insrr	1245	R/H
x2167	chr3	109161382	G	A	missense_variant&splice_region_variant	MODERATE	Slc25a24	364	E/K
x2167	chr3	130633451	T	A	synonymous_variant	LOW	Etnppl	449	S
x2167	chr3	153905937	C	T	synonymous_variant	LOW	Msh4	16	A
x2167	chr4	8854111	G	A	synonymous_variant	LOW	Chd7	1894	P
x2167	chr4	11230399	T	C	missense_variant	MODERATE	Ints8	481	M/V
x2167	chr4	18011708	C	T	missense_variant	MODERATE	Mmp16	208	H/Y
x2167	chr4	24533097	C	T	synonymous_variant	LOW	Mms22l	498	S
x2167	chr4	33082688	G	A	missense_variant&splice_region_variant	MODERATE	Gabrr2	271	G/S
x2167	chr4	51228425	G	A	synonymous_variant	LOW	Cylc2	165	K
x2167	chr4	58057973	G	A	synonymous_variant	LOW	Svep1	3277	C
x2167	chr4	58099955	G	A	missense_variant	MODERATE	Svep1	1363	A/V
x2167	chr4	59411300	C	T	missense_variant	MODERATE	Susd1	231	V/M
x2167	chr4	68904904	A	G	synonymous_variant	LOW	Brinp1	17	R
x2167	chr4	101635227	G	A	missense_variant	MODERATE	Dnajc6	820	E/K
x2167	chr4	130255438	C	T	missense_variant	MODERATE	Serinc2	379	V/I
x2167	chr4	141385363	C	T	missense_variant&splice_region_variant	MODERATE	Clcnka	644	A/T
x2167	chr4	141422624	G	A	missense_variant	MODERATE	Hspb7	107	R/Q
x2167	chr4	141466742	G	A	missense_variant	MODERATE	Zbtb17	694	V/I
x2167	chr4	144786433	T	C	missense_variant	MODERATE	Aadacl4fm5	32	E/G
x2167	chr4	148071151	C	T	downstream_gene_variant	MODIFIER	Gm13201
x2167	chr4	148538577	G	A	missense_variant	MODERATE	Mtor	2009	A/T
x2167	chr4	151144244	C	T	synonymous_variant	LOW	Camta1	710	G
x2167	chr4	156167013	C	T	missense_variant&splice_region_variant	MODERATE	Agrn	1949	E/K
x2167	chr5	3590565	A	G	synonymous_variant	LOW	Rbm48	271	C
x2167	chr5	4756639	C	CTTCTCGCGCACCT	frameshift_variant	HIGH	Fzd1	314	S/SGAREX
x2167	chr5	5556075	G	A	synonymous_variant	LOW	Gtpbp10	103	G
x2167	chr5	12553106	G	C	missense_variant	MODERATE	Sema3d	359	V/L
x2167	chr5	12573887	G	A	missense_variant	MODERATE	Sema3d	588	E/K
x2167	chr5	16365810	C	T	synonymous_variant	LOW	Cacna2d1	1044	C
x2167	chr5	20534347	G	A	missense_variant	MODERATE	Magi2	696	R/Q
x2167	chr5	21979028	G	A	missense_variant	MODERATE	Reln	1658	H/Y
x2167	chr5	24708994	T	C	downstream_gene_variant	MODIFIER	Wdr86
x2167	chr5	25319063	C	T	missense_variant	MODERATE	Kmt2c	1722	D/N
x2167	chr5	31553842	A	G	3_prime_UTR_variant	MODIFIER	Slc4a1ap
x2167	chr5	32808547	G	A	intron_variant	MODIFIER	Prr14l
x2167	chr5	33607895	G	A	stop_gained	HIGH	Fam53a	156	Q/*
x2167	chr5	65009047	G	A	missense_variant	MODERATE	Fam114a1	240	M/I
x2167	chr5	67096399	G	A	missense_variant	MODERATE	Phox2b	218	P/L
x2167	chr5	72304885	C	T	missense_variant	MODERATE	Corin	1001	M/I
x2167	chr5	76995851	G	A	missense_variant	MODERATE	Srp72	526	G/S
x2167	chr5	88565230	G	A	missense_variant	MODERATE	Rufy3	28	E/K
x2167	chr5	92167103	G	A	synonymous_variant	LOW	Uso1	158	Q
x2167	chr5	113775230	G	A	missense_variant	MODERATE	Iscu	82	E/K
x2167	chr5	114813795	G	A	missense_variant	MODERATE	1500011B03Rik	40	R/W
x2167	chr5	115470830	G	A	missense_variant	MODERATE	Pla2g1b	28	R/H
x2167	chr5	118008046	C	T	missense_variant	MODERATE	Fbxo21	578	S/L
x2167	chr5	120483706	C	T	3_prime_UTR_variant	MODIFIER	Plbd2
x2167	chr5	135339539	G	A	stop_gained	HIGH	Fkbp6	278	R/*
x2167	chr5	136042927	C	T	synonymous_variant	LOW	Upk3b	195	S
x2167	chr5	136098716	C	T	missense_variant	MODERATE	Rasa4	224	S/L
x2167	chr5	137114083	C	T	missense_variant	MODERATE	Trim56	193	R/H
x2167	chr5	145092462	C	T	synonymous_variant	LOW	Arpc1a	23	I
x2167	chr6	3467715	C	T	synonymous_variant	LOW	Hepacam2	350	L
x2167	chr6	18423862	T	C	missense_variant	MODERATE	Cttnbp2	821	E/G
x2167	chr6	27363472	C	T	synonymous_variant	LOW	Grm8	681	K
x2167	chr6	29923931	G	A	synonymous_variant	LOW	Strip2	81	T
x2167	chr6	31431240	G	A	stop_gained	HIGH	Mkln1	167	W/*
x2167	chr6	38178871	G	T	synonymous_variant	LOW	D630045J12Rik	1149	L
x2167	chr6	48029433	C	T	intron_variant	MODIFIER	Zfp777
x2167	chr6	59210333	A	G	missense_variant	MODERATE	Tigd2	62	T/A
x2167	chr6	91892917	C	T	missense_variant	MODERATE	Ccdc174	216	R/C
x2167	chr6	94699511	G	A	missense_variant	MODERATE	Lrig1	59	R/C
x2167	chr6	115609703	G	A	missense_variant	MODERATE	Mkrn2	50	R/H
x2167	chr6	118197071	C	T	synonymous_variant	LOW	Ret	21	L
x2167	chr6	124050846	G	A	missense_variant	MODERATE	Vmn2r26	515	R/H
x2167	chr6	124703588	G	A	missense_variant	MODERATE	Lpcat3	481	E/K
x2167	chr6	135078998	G	A	missense_variant	MODERATE	Gprc5a	148	D/N
x2167	chr6	148259407	T	C	intron_variant	MODIFIER	Tmtc1
x2167	chr6	149068374	A	G	synonymous_variant	LOW	Dennd5b	194	L
x2167	chr7	4471472	A	G	missense_variant	MODERATE	Eps8l1	253	Q/R
x2167	chr7	4895391	C	T	synonymous_variant	LOW	Isoc2a	204	T
x2167	chr7	16248632	C	T	stop_gained	HIGH	C5ar1	154	W/*
x2167	chr7	16853258	G	A	synonymous_variant	LOW	Prkd2	376	S
x2167	chr7	18013263	G	A	missense_variant	MODERATE	Ceacam13	214	A/T
x2167	chr7	18430372	G	A	splice_region_variant&synonymous_variant	LOW	Psg28	138	Y
x2167	chr7	19398119	C	T	downstream_gene_variant	MODIFIER	Ercc2
x2167	chr7	24545041	G	T	missense_variant	MODERATE	Pinlyp	26	P/H
x2167	chr7	27517641	TCAGTTGCCCAAAGTGCCTGACATTAAACTTCCTGAAATGAAGCTTCCAGAAATAAAACTCCCCAAAGTGCCTGACATGGCAGTGCCTGATGTCCCCCTTCCAGAGCTG	T	inframe_deletion	MODERATE	Prx	662-697	QLPKVPDIKLPEMKLPEIKLPKVPDMAVPDVPLPEL/-
x2167	chr7	27537766	G	A	synonymous_variant	LOW	Pld3	229	G
x2167	chr7	34285150	C	T	missense_variant	MODERATE	4931406P16Rik	16	R/H
x2167	chr7	44951041	C	T	splice_region_variant&synonymous_variant	LOW	Tsks	164	S
x2167	chr7	45337161	G	A	missense_variant	MODERATE	Hrc	579	D/N
x2167	chr7	45830777	G	A	missense_variant	MODERATE	Grwd1	2	A/V
x2167	chr7	46008803	T	C	missense_variant	MODERATE	Abcc6	470	K/E
x2167	chr7	46851005	T	C	missense_variant	MODERATE	Ldha	209	V/A
x2167	chr7	66295471	C	T	stop_gained	HIGH	Lrrk1	598	W/*
x2167	chr7	67678933	G	A	synonymous_variant	LOW	Ttc23	207	P
x2167	chr7	80255477	C	T	stop_gained	HIGH	Ttll13	445	Q/*
x2167	chr7	80677356	G	GGC	frameshift_variant	HIGH	Crtc3	74	P/RX
x2167	chr7	81098768	C	T	missense_variant	MODERATE	Alpk3	1361	T/I
x2167	chr7	81324166	C	T	missense_variant	MODERATE	Pde8a	624	H/Y
x2167	chr7	98062695	T	C	missense_variant	MODERATE	Myo7a	1787	K/R
x2167	chr7	98071090	C	T	missense_variant	MODERATE	Myo7a	1322	A/T
x2167	chr7	127479249	G	A	downstream_gene_variant	MODIFIER	Prr14
x2167	chr7	128716090	C	T	missense_variant&splice_region_variant	MODERATE	Mcmbp	144	A/T
x2167	chr7	131316135	G	A	synonymous_variant	LOW	Cuzd1	245	V
x2167	chr7	133880301	A	G	synonymous_variant	LOW	Fank1	293	L
x2167	chr7	134917846	G	A	synonymous_variant	LOW	Insyn2a	318	S
x2167	chr7	143492914	T	C	missense_variant	MODERATE	Slc22a18	265	L/P
x2167	chr8	11421239	C	T	missense_variant	MODERATE	Col4a2	500	P/S
x2167	chr8	11635425	C	T	missense_variant	MODERATE	Ankrd10	65	A/T
x2167	chr8	13018972	C	T	3_prime_UTR_variant	MODIFIER	Mcf2l
x2167	chr8	18652522	G	A	intron_variant	MODIFIER	Mcph1
x2167	chr8	23097987	G	A	missense_variant	MODERATE	Ank1	549	V/M
x2167	chr8	24585309	C	T	synonymous_variant	LOW	Ido1	252	L
x2167	chr8	24707368	G	A	missense_variant	MODERATE	Adam3	349	P/L
x2167	chr8	25720295	C	T	missense_variant	MODERATE	Plpp5	31	R/W
x2167	chr8	25971089	A	T	missense_variant	MODERATE	Hgsnat	174	C/S
x2167	chr8	47519687	G	A	stop_gained	HIGH	Trappc11	284	Q/*
x2167	chr8	70455582	C	T	synonymous_variant	LOW	Klhl26	41	L
x2167	chr8	70504471	T	C	downstream_gene_variant	MODIFIER	Crlf1
x2167	chr8	70527737	G	A	upstream_gene_variant	MODIFIER	Fkbp8
x2167	chr8	70844526	C	T	upstream_gene_variant	MODIFIER	Arrdc2
x2167	chr8	70870014	G	A	missense_variant	MODERATE	Ccdc124	17	A/V
x2167	chr8	82864183	G	A	synonymous_variant	LOW	Rnf150	58	A
x2167	chr8	83210470	C	T	synonymous_variant	LOW	Tbc1d9	60	V
x2167	chr8	84039307	G	A	missense_variant	MODERATE	Il27ra	247	L/F
x2167	chr8	84845920	A	G	synonymous_variant	LOW	Calr	113	F
x2167	chr8	85079671	C	T	missense_variant	MODERATE	Wdr83	139	R/H
x2167	chr8	95536591	G	A	splice_region_variant&synonymous_variant	LOW	Ccdc113	76	Q
x2167	chr8	104263470	C	T	downstream_gene_variant	MODIFIER	Cklf
x2167	chr8	108955388	C	T	missense_variant	MODERATE	Zfhx3	3153	T/M
x2167	chr8	110531053	C	T	synonymous_variant	LOW	Hydin	2372	L
x2167	chr8	119419065	C	T	intergenic_variant	MODIFIER
x2167	chr8	119948454	G	A	intron_variant	MODIFIER	Galnt2l
x2167	chr8	121127985	G	A	intron_variant	MODIFIER	Galnt2l
x2167	chr8	124728458	A	T	missense_variant	MODERATE	Arv1	137	R/W
x2167	chr8	125439267	G	A	missense_variant	MODERATE	Sipa1l2	1543	R/W
x2167	chr8	125474869	G	A	missense_variant	MODERATE	Sipa1l2	647	R/W
x2167	chr9	19360607	C	T	synonymous_variant	LOW	Olfr846	249	S
x2167	chr9	21593210	C	T	missense_variant	MODERATE	Timm29	58	A/V
x2167	chr9	42451701	T	C	synonymous_variant	LOW	Tbcel	15	E
x2167	chr9	54366547	G	A	synonymous_variant	LOW	Dmxl2	3012	G
x2167	chr9	54699855	G	A	missense_variant	MODERATE	Dnaja4	43	E/K
x2167	chr9	59602682	G	A	missense_variant	MODERATE	Celf6	167	R/Q
x2167	chr9	65183059	G	A	missense_variant	MODERATE	Igdcc3	617	A/T
x2167	chr9	66032291	A	G	missense_variant	MODERATE	Csnk1g1	424	H/R
x2167	chr9	67397560	C	T	missense_variant	MODERATE	Tln2	30	A/T
x2167	chr9	69417081	G	A	missense_variant	MODERATE	Ice2	762	R/H
x2167	chr9	70459100	G	A	missense_variant	MODERATE	Rnf111	352	S/L
x2167	chr9	73572389	C	T	synonymous_variant	LOW	Unc13c	1744	K
x2167	chr9	76230639	G	T	missense_variant	MODERATE	Hcrtr2	398	T/K
x2167	chr9	79613763	G	A	stop_gained&splice_region_variant	HIGH	Col12a1	2807	Q/*
x2167	chr9	82871313	C	T	missense_variant	MODERATE	Phip	1793	E/K
x2167	chr9	92207942	T	G	synonymous_variant	LOW	Plscr5	257	G
x2167	chr9	99620556	T	C	synonymous_variant	LOW	A4gnt	256	L
x2167	chr9	104123088	C	T	synonymous_variant	LOW	Acad11	680	I
x2167	chr9	108114771	C	T	missense_variant	MODERATE	Bsn	1261	A/T
x2167	chr9	108571461	G	A	missense_variant	MODERATE	Dalrd3	313	G/S
x2167	chr9	110636721	C	T	missense_variant	MODERATE	Nbeal2	888	V/I
x2167	chr9	116110108	G	A	missense_variant	MODERATE	Tgfbr2	242	A/V
x2167	chrX	37092578	T	C	synonymous_variant	LOW	Upf3b	451	G
x2167	chrX	37163336	G	A	missense_variant	MODERATE	Akap14	249	P/S
x2167	chrX	42536372	G	A	synonymous_variant	LOW	Tenm1	2190	S
x2167	chrX	48368238	C	T	missense_variant	MODERATE	Bcorl1	216	S/L
x2167	chrX	49787443	G	A	synonymous_variant	LOW	Igsf1	633	H
x2167	chrX	58031256	G	A	missense_variant	MODERATE	Zic3	26	E/K
x2167	chrX	75379550	G	A	upstream_gene_variant	MODIFIER	Fundc2
x2167	chrX	93461441	C	T	synonymous_variant	LOW	Pola1	1323	P
x2167	chrX	99070253	C	T	missense_variant	MODERATE	Stard8	747	P/S
x2167	chrX	100593633	C	G	missense_variant	MODERATE	P2ry4	220	A/P
x2167	chrX	111125825	G	A	downstream_gene_variant	MODIFIER	Cylc1
x2167	chrX	135588458	C	T	missense_variant	MODERATE	Nxf7	161	R/Q
x2167	chrX	141722058	C	T	synonymous_variant	LOW	Irs4	1047	A
x2167	chrX	150655889	A	G	missense_variant	MODERATE	Tro	14	F/L
x2167	chrX	152144866	G	A	missense_variant	MODERATE	Iqsec2	132	D/N
x2167	chrX	157568662	G	A	missense_variant	MODERATE	Yy2	36	A/V
x2170	chr1	12990233	G	A	missense_variant	MODERATE	Slco5a1	88	S/L
x2170	chr1	13180537	A	G	missense_variant	MODERATE	Ncoa2	307	F/S
x2170	chr1	34437847	G	A	missense_variant	MODERATE	Ccdc115	104	R/C
x2170	chr1	43131700	C	T	synonymous_variant	LOW	Fhl2	151	V
x2170	chr1	64607802	C	T	missense_variant	MODERATE	Mettl21a	199	D/N
x2170	chr1	66410718	T	C	intron_variant	MODIFIER	Map2
x2170	chr1	78472561	G	A	missense_variant	MODERATE	Farsb	177	R/C
x2170	chr1	91223286	G	A	synonymous_variant	LOW	Ramp1	124	A
x2170	chr1	135389315	G	A	stop_gained&splice_region_variant	HIGH	Ipo9	803	Q/*
x2170	chr1	139430298	C	T	missense_variant	MODERATE	Zbtb41	448	A/V
x2170	chr1	139492710	G	A	missense_variant	MODERATE	Aspm	3034	A/T
x2170	chr1	173332411	C	T	synonymous_variant	LOW	Ackr1	180	L
x2170	chr10	24596020	C	T	missense_variant	MODERATE	Ccn2	70	R/C
x2170	chr10	34605740	C	T	missense_variant	MODERATE	Frk	342	A/V
x2170	chr10	52129708	C	T	missense_variant	MODERATE	Ros1	885	M/I
x2170	chr10	53655099	C	T	synonymous_variant	LOW	Fam184a	726	T
x2170	chr10	62963855	G	A	synonymous_variant	LOW	Dna2	679	T
x2170	chr10	76292406	C	T	missense_variant	MODERATE	Dip2a	639	A/T
x2170	chr10	81313039	G	A	missense_variant	MODERATE	Pip5k1c	493	A/T
x2170	chr10	81462310	C	T	3_prime_UTR_variant	MODIFIER	Celf5
x2170	chr10	83233693	T	TC	frameshift_variant	HIGH	Slc41a2	531-532	-/X
x2170	chr10	108162472	G	A	missense_variant	MODERATE	Ppp1r12a	25	E/K
x2170	chr10	109769229	C	T	missense_variant	MODERATE	Nav3	994	M/I
x2170	chr10	115404284	C	T	missense_variant	MODERATE	Zfc3h1	574	P/L
x2170	chr10	116937655	G	A	splice_region_variant&synonymous_variant	LOW	Rab3ip	84	S
x2170	chr11	4174107	G	T	missense_variant	MODERATE	Sf3a1	318	G/V
x2170	chr11	29530002	A	G	missense_variant	MODERATE	Mtif2	23	S/G
x2170	chr11	48840259	G	A	intron_variant	MODIFIER	Trim7
x2170	chr11	50168724	C	T	synonymous_variant	LOW	Tbc1d9b	1001	Y
x2170	chr11	59205685	C	T	upstream_gene_variant	MODIFIER	2310033P09Rik
x2170	chr11	69588647	T	G	missense_variant	MODERATE	Trp53	191	L/R
x2170	chr11	71033046	C	T	synonymous_variant	LOW	6330403K07Rik	119	Q
x2170	chr11	72782702	C	T	missense_variant	MODERATE	Cyb5d2	175	C/Y
x2170	chr11	80254861	C	T	missense_variant&splice_region_variant	MODERATE	Rhot1	593	P/S
x2170	chr11	96272053	A	G	missense_variant	MODERATE	Hoxb9	171	D/G
x2170	chr11	98380494	G	A	missense_variant	MODERATE	Stard3	425	G/R
x2170	chr11	101567133	C	T	missense_variant	MODERATE	Nbr1	246	A/V
x2170	chr11	101572821	A	G	synonymous_variant	LOW	Nbr1	626	S
x2170	chr11	109660127	T	C	synonymous_variant	LOW	Prkar1a	102	A
x2170	chr11	120012819	G	T	missense_variant	MODERATE	Aatk	349	P/H
x2170	chr11	121288078	G	A	splice_region_variant&synonymous_variant	LOW	Foxk2	245	K
x2170	chr12	51761023	G	A	missense_variant	MODERATE	Hectd1	1796	P/S
x2170	chr12	70021009	A	T	missense_variant	MODERATE	Nin	1948	V/E
x2170	chr12	70044206	C	T	missense_variant	MODERATE	Nin	812	A/T
x2170	chr12	76608057	C	T	synonymous_variant	LOW	Sptb	1496	E
x2170	chr12	108179228	A	AGGC	5_prime_UTR_variant	MODIFIER	Setd3
x2170	chr12	108509226	A	T	missense_variant	MODERATE	Eml1	272	D/V
x2170	chr12	111980320	C	T	synonymous_variant	LOW	Rd3l	7	V
x2170	chr13	21394892	G	A	synonymous_variant	LOW	Zkscan3	144	D
x2170	chr13	46429060	T	C	missense_variant	MODERATE	Rbm24	152	Y/H
x2170	chr13	54575238	C	T	synonymous_variant	LOW	Arl10	48	G
x2170	chr13	60176795	G	A	synonymous_variant	LOW	Gas1	49	G
x2170	chr13	92755148	G	A	stop_gained	HIGH	Thbs4	820	Q/*
x2170	chr13	101684970	C	T	synonymous_variant	LOW	Pik3r1	695	V
x2170	chr13	104228794	G	A	missense_variant	MODERATE	Ppwd1	3	T/I
x2170	chr13	110260574	C	T	missense_variant	MODERATE	Rab3c	53	D/N
x2170	chr14	7939075	C	T	missense_variant	MODERATE	Flnb	2306	A/V
x2170	chr14	8090198	C	T	3_prime_UTR_variant	MODIFIER	Rpp14
x2170	chr14	33955613	C	T	missense_variant	MODERATE	Rbp3	506	T/I
x2170	chr14	53418868	T	C	missense_variant	MODERATE	Trav4-2	109	V/A
x2170	chr14	54468480	T	C	missense_variant	MODERATE	Lrp10	376	Y/H
x2170	chr14	55864644	C	T	missense_variant	MODERATE	Nynrin	590	P/L
x2170	chr14	67809125	A	G	missense_variant	MODERATE	Dock5	736	V/A
x2170	chr14	76417225	C	T	synonymous_variant	LOW	Tsc22d1	381	V
x2170	chr15	9597320	G	A	missense_variant	MODERATE	Spef2	1417	H/Y
x2170	chr15	23173803	C	A	synonymous_variant	LOW	Cdh18	34	T
x2170	chr15	47669736	G	A	synonymous_variant	LOW	Csmd3	2476	D
x2170	chr15	79284604	A	G	missense_variant	MODERATE	Baiap2l2	33	L/P
x2170	chr15	81626362	C	T	stop_gained	HIGH	Ep300	757	Q/*
x2170	chr15	83582145	G	A	missense_variant	MODERATE	Ttll12	372	R/W
x2170	chr15	98865520	A	G	synonymous_variant	LOW	Kmt2d	218	S
x2170	chr15	100199508	T	C	missense_variant	MODERATE	Dip2b	1185	C/R
x2170	chr16	11193720	T	C	synonymous_variant	LOW	Rsl1d1	373	T
x2170	chr16	11253866	CCCGCCGCCGCCGCAAGGCCCGGGCCCGGGGGCCTCCATATCCGTCTGGTCCCAGCAGTCGGGCGCAGAGTCGCTGCTGCTGCTGCTCCCGCCGCCGCCGCCA	C	inframe_deletion	MODERATE	Gspt1	1944-10-01	GGGGGGSSSSSDSAPDCWDQTDMEAPGPGPCGGGG/G
x2170	chr16	20206087	T	C	missense_variant	MODERATE	Yeats2	735	M/T
x2170	chr16	21903813	G	A	missense_variant	MODERATE	Map3k13	242	E/K
x2170	chr16	22894325	C	T	missense_variant&splice_region_variant	MODERATE	Ahsg	72	R/W
x2170	chr16	88612225	C	T	synonymous_variant	LOW	Krtap24-1	4	R
x2170	chr17	3512851	C	T	missense_variant	MODERATE	Tiam2	1340	T/I
x2170	chr17	6739746	C	T	missense_variant	MODERATE	Ezr	494	A/T
x2170	chr17	21261561	C	T	synonymous_variant	LOW	Vmn1r235	49	F
x2170	chr17	27114400	C	T	synonymous_variant	LOW	Itpr3	1957	C
x2170	chr17	27115030	G	A	splice_region_variant&synonymous_variant	LOW	Itpr3	2025	V
x2170	chr17	32153869	G	A	missense_variant	MODERATE	Notch3	576	T/M
x2170	chr17	38082120	G	A	missense_variant	MODERATE	Olfr131	286	T/M
x2170	chr17	43437550	C	T	synonymous_variant	LOW	Adgrf5	423	S
x2170	chr17	46565344	G	A	synonymous_variant	LOW	Ptk7	1060	S
x2170	chr17	51805229	C	T	missense_variant	MODERATE	Satb1	119	G/D
x2170	chr17	64672024	G	A	missense_variant	MODERATE	Man2a1	516	M/I
x2170	chr17	74646631	C	T	missense_variant	MODERATE	Birc6	3302	A/V
x2170	chr17	85013570	C	T	missense_variant	MODERATE	Ppm1b	380	S/F
x2170	chr18	7294570	C	T	synonymous_variant	LOW	Armc4	14	A
x2170	chr18	13844541	G	A	synonymous_variant	LOW	Zfp521	938	T
x2170	chr18	30298599	T	A	synonymous_variant	LOW	Pik3c3	337	V
x2170	chr18	42221491	C	T	missense_variant	MODERATE	Lars	797	R/H
x2170	chr18	42530882	C	T	missense_variant	MODERATE	Tcerg1	378	P/L
x2170	chr18	45677046	T	C	missense_variant	MODERATE	Kcnn2	450	F/S
x2170	chr18	64541390	C	T	missense_variant	MODERATE	Atp8b1	940	G/D
x2170	chr18	74299290	T	C	missense_variant	MODERATE	Cfap53	83	V/A
x2170	chr19	4185067	T	TGTTCCCCACAG	frameshift_variant	HIGH	Tbc1d10c	331-332	-/LWGX
x2170	chr19	4185071	C	CACAGTGTA	frameshift_variant&splice_region_variant	HIGH	Tbc1d10c	330	V/VTLX
x2170	chr19	10637238	C	T	missense_variant&splice_region_variant	MODERATE	Vwce	69	P/S
x2170	chr19	22448294	G	A	intron_variant	MODIFIER	Trpm3
x2170	chr19	25422304	G	A	synonymous_variant	LOW	Kank1	959	V
x2170	chr19	32652024	G	A	missense_variant	MODERATE	Papss2	338	E/K
x2170	chr19	39568183	A	G	missense_variant	MODERATE	Cyp2c39	488	I/V
x2170	chr2	10059591	C	T	missense_variant	MODERATE	Atp5c1	235	A/T
x2170	chr2	13333476	G	A	synonymous_variant	LOW	Cubn	2360	N
x2170	chr2	14055768	C	T	missense_variant	MODERATE	Hacd1	34	A/T
x2170	chr2	20760235	C	T	missense_variant	MODERATE	Etl4	653	T/I
x2170	chr2	21211895	C	T	synonymous_variant	LOW	Thnsl1	153	Y
x2170	chr2	32536220	G	A	missense_variant	MODERATE	Fam102a	45	S/N
x2170	chr2	41303005	G	A	synonymous_variant	LOW	Lrp1b	1323	V
x2170	chr2	59911691	C	T	synonymous_variant	LOW	Baz2b	1735	L
x2170	chr2	74655997	C	T	synonymous_variant	LOW	Evx2	349	A
x2170	chr2	76590320	G	A	synonymous_variant	LOW	Osbpl6	754	G
x2170	chr2	79292137	C	T	missense_variant&splice_region_variant	MODERATE	Itga4	565	R/W
x2170	chr2	101827267	C	T	intron_variant	MODIFIER	Prr5l
x2170	chr2	104654195	C	T	missense_variant	MODERATE	Cstf3	388	A/V
x2170	chr2	128648369	G	A	missense_variant	MODERATE	Anapc1	1048	R/C
x2170	chr2	148755347	A	G	stop_lost	HIGH	Cstl1	141	*/W
x2170	chr2	160756875	G	T	missense_variant	MODERATE	Plcg1	830	R/L
x2170	chr2	164952543	TTGGCCCTACAGGCGCCCCCTCACCTGGCCCCACAAGCAGCCCGTCACC	T	inframe_deletion	MODERATE	Mmp9	485-501	VGPTGAPSPGPTSSPSP/V
x2170	chr2	174778709	G	T	missense_variant	MODERATE	Edn3	163	G/W
x2170	chr3	32734144	C	T	missense_variant	MODERATE	Mrpl47	72	D/N
x2170	chr3	83129083	C	T	missense_variant	MODERATE	Dchs2	379	A/V
x2170	chr3	85722521	G	A	intron_variant	MODIFIER	Gm37240
x2170	chr3	89353527	A	G	missense_variant	MODERATE	Dcst1	521	Y/H
x2170	chr3	108802128	G	A	missense_variant	MODERATE	Stxbp3	365	L/F
x2170	chr3	139309101	C	T	synonymous_variant	LOW	Stpg2	342	I
x2170	chr4	11563346	A	T	stop_gained	HIGH	Rad54b	2	R/*
x2170	chr4	32707429	G	A	missense_variant	MODERATE	Mdn1	1573	V/M
x2170	chr4	62499199	A	G	missense_variant	MODERATE	Hdhd3	247	S/P
x2170	chr4	81356469	G	A	missense_variant	MODERATE	Mpdz	830	A/V
x2170	chr4	82959386	A	G	missense_variant	MODERATE	Frem1	1318	L/P
x2170	chr4	99031433	G	A	synonymous_variant	LOW	Angptl3	143	E
x2170	chr4	106561289	G	A	synonymous_variant	LOW	Dhcr24	41	P
x2170	chr4	114969349	G	A	missense_variant	MODERATE	Cmpk1	62	H/Y
x2170	chr4	117267948	TG	T	downstream_gene_variant	MODIFIER	Rnf220
x2170	chr4	129139492	G	A	synonymous_variant	LOW	Fndc5	117	V
x2170	chr4	130135806	C	T	missense_variant	MODERATE	Hcrtr1	161	A/T
x2170	chr4	145115543	G	A	missense_variant	MODERATE	Vps13d	2602	P/L
x2170	chr4	149731252	T	C	synonymous_variant	LOW	Tmem201	80	G
x2170	chr4	150629612	G	A	synonymous_variant	LOW	Slc45a1	725	Y
x2170	chr4	152393757	G	A	synonymous_variant	LOW	Kcnab2	333	N
x2170	chr4	155577020	T	A	start_lost	HIGH	Nadk	1	M/K
x2170	chr5	9459254	G	A	missense_variant	MODERATE	9330182L06Rik	877	C/Y
x2170	chr5	17694687	C	T	synonymous_variant	LOW	Sema3c	392	D
x2170	chr5	30195307	GC	G	intron_variant	MODIFIER	Adgrf3
x2170	chr5	30195310	T	TG	intron_variant	MODIFIER	Adgrf3
x2170	chr5	30363034	G	A	missense_variant	MODERATE	Drc1	573	R/H
x2170	chr5	33259325	C	T	synonymous_variant	LOW	Ctbp1	120	V
x2170	chr5	45725663	G	A	downstream_gene_variant	MODIFIER	Lcorl
x2170	chr5	113572392	G	A	missense_variant	MODERATE	Wscd2	326	V/M
x2170	chr5	114370212	G	A	synonymous_variant	LOW	Kctd10	78	D
x2170	chr5	116136388	A	G	missense_variant	MODERATE	Ccdc60	386	F/L
x2170	chr5	125003737	C	T	missense_variant&splice_region_variant	MODERATE	Rflna	57	A/V
x2170	chr5	129559614	C	T	intron_variant	MODIFIER	Sfswap
x2170	chr5	137643798	C	T	downstream_gene_variant	MODIFIER	Gm20605
x2170	chr5	138126458	C	T	missense_variant	MODERATE	Zscan21	212	S/L
x2170	chr5	150548652	G	A	missense_variant	MODERATE	Brca2	2339	E/K
x2170	chr6	47540690	C	T	missense_variant	MODERATE	Ezh2	608	R/Q
x2170	chr6	48656509	G	A	missense_variant	MODERATE	Gimap8	421	A/T
x2170	chr6	91270083	G	A	missense_variant	MODERATE	Fbln2	1102	E/K
x2170	chr6	104772675	G	A	missense_variant	MODERATE	Cntn6	357	R/H
x2170	chr6	113319865	C	A	missense_variant	MODERATE	Brpf1	938	L/I
x2170	chr6	120731428	C	T	synonymous_variant	LOW	Cecr2	130	V
x2170	chr6	122735441	C	T	synonymous_variant	LOW	Slc2a3	281	Q
x2170	chr6	125146007	G	A	downstream_gene_variant	MODIFIER	Nop2
x2170	chr6	125184548	C	T	missense_variant	MODERATE	Ncapd2	201	C/Y
x2170	chr6	125230602	C	T	missense_variant	MODERATE	Tapbpl	87	G/E
x2170	chr6	140551198	G	A	missense_variant	MODERATE	Plekha5	585	R/H
x2170	chr7	3661299	G	A	stop_gained	HIGH	Leng1	210	R/*
x2170	chr7	4125674	C	T	missense_variant	MODERATE	Ttyh1	190	A/V
x2170	chr7	6393473	C	T	synonymous_variant	LOW	Zfp28	302	F
x2170	chr7	16212918	G	A	missense_variant	MODERATE	Dhx34	497	T/M
x2170	chr7	28815324	C	T	synonymous_variant	LOW	Hnrnpl	281	D
x2170	chr7	30641442	C	T	missense_variant	MODERATE	Rbm42	397	R/Q
x2170	chr7	57816412	G	A	missense_variant	MODERATE	Gabrb3	325	A/T
x2170	chr7	65337145	T	C	splice_region_variant&synonymous_variant	LOW	Tjp1	197	E
x2170	chr7	78788686	C	T	missense_variant	MODERATE	Mrps11	62	P/L
x2170	chr7	80378542	C	T	missense_variant&splice_region_variant	MODERATE	Fes	776	G/R
x2170	chr7	82646213	A	G	upstream_gene_variant	MODIFIER	Efl1
x2170	chr7	87483990	G	A	synonymous_variant	LOW	Tyr	289	C
x2170	chr7	108080797	TG	T	frameshift_variant&start_lost	HIGH	Olfr481	1	M/X
x2170	chr7	120083285	G	A	missense_variant	MODERATE	Dnah3	272	L/F
x2170	chr7	122458096	C	T	synonymous_variant	LOW	Prkcb	151	C
x2170	chr7	126953716	T	C	missense_variant&splice_region_variant	MODERATE	Sez6l2	218	V/A
x2170	chr8	13034729	C	T	missense_variant	MODERATE	F7	252	H/Y
x2170	chr8	13061033	G	A	missense_variant	MODERATE	Proz	2	A/T
x2170	chr8	13073921	C	T	synonymous_variant	LOW	Proz	397	I
x2170	chr8	15106285	C	A	missense_variant	MODERATE	Myom2	711	P/T
x2170	chr8	33295012	G	A	missense_variant	MODERATE	Wrn	687	P/L
x2170	chr8	48229168	G	A	stop_gained	HIGH	Tenm3	2476	Q/*
x2170	chr8	48367317	C	T	missense_variant	MODERATE	Tenm3	369	D/N
x2170	chr8	64617666	C	T	missense_variant	MODERATE	Cpe	182	A/T
x2170	chr8	70323461	G	A	5_prime_UTR_variant	MODIFIER	Cers1
x2170	chr8	70708492	G	A	synonymous_variant	LOW	Iqcn	111	Q
x2170	chr8	71682321	C	T	missense_variant	MODERATE	Jak3	533	R/C
x2170	chr8	72002435	A	G	missense_variant	MODERATE	Cyp4f18	99	I/T
x2170	chr8	82864487	G	A	missense_variant	MODERATE	Rnf150	160	A/T
x2170	chr8	94551191	G	A	missense_variant	MODERATE	Cpne2	68	V/I
x2170	chr8	95072944	G	A	synonymous_variant	LOW	Drc7	582	S
x2170	chr8	102668127	C	T	missense_variant	MODERATE	Cdh11	228	A/T
x2170	chr8	106194505	G	A	synonymous_variant	LOW	Slc7a6	369	A
x2170	chr8	110326378	C	T	synonymous_variant	LOW	Hydin	227	I
x2170	chr8	122263212	TG	T	intron_variant	MODIFIER	Galnt2l
x2170	chr9	21115257	A	G	missense_variant	MODERATE	Tyk2	681	L/P
x2170	chr9	38488180	A	G	synonymous_variant	LOW	Olfr906	50	G
x2170	chr9	49008515	T	C	splice_region_variant&synonymous_variant	LOW	Usp28	207	T
x2170	chr9	65999537	C	T	synonymous_variant	LOW	Csnk1g1	145	A
x2170	chr9	75215215	G	A	missense_variant	MODERATE	Myo5a	1762	A/T
x2170	chr9	86781703	G	A	synonymous_variant	LOW	Snap91	685	G
x2170	chr9	87049191	A	G	missense_variant	MODERATE	Cyb5r4	268	K/E
x2170	chr9	88895968	C	T	splice_region_variant&non_coding_transcript_exon_variant	LOW	Gm2396
x2170	chr9	92490100	G	A	missense_variant	MODERATE	Plscr4	308	C/Y
x2170	chr9	114843819	G	A	missense_variant	MODERATE	Cmtm8	37	L/F
x2170	chr9	120951478	G	A	missense_variant	MODERATE	Ctnnb1	236	G/D
x2170	chrX	5468341	G	A	synonymous_variant	LOW	Mycs	228	S
x2170	chrX	7769512	C	T	missense_variant	MODERATE	Tfe3	322	P/L
x2170	chrX	23802321	C	T	synonymous_variant	LOW	Wdr44	799	D
x2170	chrX	42258096	G	A	missense_variant	MODERATE	Stag2	915	C/Y
x2170	chrX	56790569	G	A	missense_variant	MODERATE	Fhl1	203	V/M
x2170	chrX	71921691	C	T	missense_variant&splice_region_variant	MODERATE	Gm1141	12	R/C
x2170	chrX	93294751	C	T	missense_variant	MODERATE	Arx	423	P/S
x2170	chrX	95426860	G	A	missense_variant	MODERATE	Amer1	551	R/C
x2170	chrX	95471407	C	T	synonymous_variant	LOW	Asb12	84	L
x2170	chrX	103424279	C	A	missense_variant	MODERATE	Tsx	142	P/Q
x2170	chrX	107399267	G	A	synonymous_variant	LOW	Itm2a	90	C
x2170	chrX	120401107	T	A	missense_variant	MODERATE	Pcdh11x	749	V/D
x2170	chrX	134161832	G	A	missense_variant	MODERATE	Xkrx	27	P/S
x2170	chrX	134690119	G	A	missense_variant	MODERATE	Armcx4	259	A/T
x2170	chrX	134691266	C	T	missense_variant	MODERATE	Armcx4	641	T/M
x2170	chrX	147503420	A	G	missense_variant	MODERATE	Lrch2	484	I/T
x2170	chrX	160132241	T	C	missense_variant&splice_region_variant	MODERATE	Pdha1	40	K/R
x2170	chrX	160485770	C	T	synonymous_variant	LOW	Adgrg2	688	A
x2170	chrX	161360435	C	T	missense_variant	MODERATE	Gm15262	657	P/L
x3559	chr1	7169531	G	A	synonymous_variant	LOW	Pcmtd1	241	R
x3559	chr1	20199386	C	T	synonymous_variant	LOW	Pkhd1	3311	G
x3559	chr1	32333629	GC	G	intron_variant	MODIFIER	Khdrbs2
x3559	chr1	32333632	T	TG	intron_variant	MODIFIER	Khdrbs2
x3559	chr1	34560749	G	A	synonymous_variant	LOW	Prss40	52	S
x3559	chr1	75417679	G	A	missense_variant	MODERATE	Speg	1706	R/H
x3559	chr1	75431428	C	T	missense_variant	MODERATE	Speg	3256	R/C
x3559	chr1	123445201	C	T	missense_variant&splice_region_variant	MODERATE	Dpp10	237	E/K
x3559	chr1	136149261	C	T	splice_region_variant&synonymous_variant	LOW	Kif21b	340	S
x3559	chr1	193348158	CGTGG	C	frameshift_variant	HIGH	Camk1g	413-414	AT/X
x3559	chr1	193348166	G	GCCAC	frameshift_variant	HIGH	Camk1g	411-412	-/VX
x3559	chr10	9866648	C	T	missense_variant	MODERATE	Stxbp5	100	A/T
x3559	chr10	60337658	G	A	stop_gained	HIGH	Cdh23	1682	R/*
x3559	chr11	43172854	C	T	synonymous_variant	LOW	Atp10b	205	A
x3559	chr11	71160136	T	C	synonymous_variant	LOW	Nlrp1b	1043	S
x3559	chr11	77137635	GCCGAGCTTCTTCGGGATCCTTGTTCTGCCACCGACCCTCTCTGCTGGGTTTGGTTCACTC	G	inframe_deletion	MODERATE	Efcab5	406-426	GVNQTQQRGSVAEQGSRRSSA/A
x3559	chr11	78305167	C	T	synonymous_variant	LOW	Spag5	399	T
x3559	chr11	94558913	G	GGGGT	frameshift_variant	HIGH	Acsf2	560	S/RPX
x3559	chr11	109433896	G	A	downstream_gene_variant	MODIFIER	Gm15642
x3559	chr11	109653906	C	T	missense_variant	MODERATE	Prkar1a	41	T/M
x3559	chr11	118025718	G	A	downstream_gene_variant	MODIFIER	Pgs1
x3559	chr12	108107615	G	A	missense_variant	MODERATE	Setd3	468	R/C
x3559	chr13	50474486	A	AGTTT	frameshift_variant	HIGH	Nutm2	529	S/SLX
x3559	chr13	50474490	CACAA	C	frameshift_variant	HIGH	Nutm2	530-531	AQ/X
x3559	chr14	55705460	G	A	missense_variant&splice_region_variant	MODERATE	Tgm1	641	A/V
x3559	chr14	122632638	ACTGTGTCACAGGGTTTCTGGGCTGTGTCACAGGGTTTCTGGGCTGTATCACAGGTTTTCTGGG	A	intron_variant	MODIFIER	Pcca
x3559	chr16	44500350	C	T	missense_variant&splice_region_variant	MODERATE	Boc	316	E/K
x3559	chr17	23397727	C	T	missense_variant	MODERATE	Vmn2r116	540	P/S
x3559	chr17	34876510	G	A	missense_variant&splice_region_variant	MODERATE	C2	153	A/V
x3559	chr17	35201674	A	G	missense_variant	MODERATE	Tnf	56	I/T
x3559	chr17	56751424	G	A	synonymous_variant	LOW	Nrtn	192	C
x3559	chr17	73891289	G	A	missense_variant	MODERATE	Xdh	1201	A/V
x3559	chr18	5062399	G	A	synonymous_variant	LOW	Svil	819	V
x3559	chr18	24670604	G	A	synonymous_variant	LOW	Mocos	327	A
x3559	chr18	39421418	C	T	synonymous_variant	LOW	Nr3c1	642	L
x3559	chr18	89009358	G	A	synonymous_variant	LOW	Rttn	532	Q
x3559	chr19	17122953	G	A	synonymous_variant	LOW	Prune2	1940	G
x3559	chr2	6195591	G	A	missense_variant	MODERATE	Echdc3	195	P/S
x3559	chr2	13465878	G	A	missense_variant	MODERATE	Cubn	568	L/F
x3559	chr2	120048792	C	T	stop_gained	HIGH	Sptbn5	3039	W/*
x3559	chr2	130675679	T	C	missense_variant	MODERATE	Itpa	116	C/R
x3559	chr2	166052771	G	A	missense_variant	MODERATE	Ncoa3	325	A/T
x3559	chr3	18097541	T	G	missense_variant	MODERATE	Cyp7b1	169	K/N
x3559	chr3	32181955	G	A	missense_variant	MODERATE	Kcnmb2	118	V/M
x3559	chr3	58616573	G	A	missense_variant&splice_region_variant	MODERATE	Erich6	627	L/F
x3559	chr3	82045478	G	A	missense_variant	MODERATE	Gucy1b1	216	A/V
x3559	chr3	92763762	T	G	missense_variant	MODERATE	Lce1h	28	K/Q
x3559	chr3	93331948	A	C	missense_variant	MODERATE	Hrnr	2987	Q/H
x3559	chr3	130703495	G	A	synonymous_variant	LOW	Ostc	84	I
x3559	chr4	21854388	C	T	stop_gained	HIGH	Pnisr	11	Q/*
x3559	chr4	33368703	C	T	missense_variant	MODERATE	Rngtt	412	P/L
x3559	chr4	42956692	T	C	synonymous_variant	LOW	Dnajb5	126	P
x3559	chr4	43544392	A	G	missense_variant	MODERATE	Tln1	1150	I/T
x3559	chr4	43651547	G	A	downstream_gene_variant	MODIFIER	Npr2
x3559	chr4	43690290	C	T	synonymous_variant	LOW	Tmem8b	449	C
x3559	chr4	44691874	C	T	missense_variant	MODERATE	Pax5	124	C/Y
x3559	chr4	85067555	A	C	missense_variant	MODERATE	Cntln	948	S/R
x3559	chr4	137549662	G	A	synonymous_variant	LOW	Hspg2	2864	L
x3559	chr4	138125853	G	A	synonymous_variant	LOW	Eif4g3	251	T
x3559	chr4	141473307	C	T	missense_variant	MODERATE	Spen	2670	G/S
x3559	chr4	141683901	C	T	missense_variant	MODERATE	Rsc1a1	567	D/N
x3559	chr4	144453098	A	G	downstream_gene_variant	MODIFIER	Aadacl3
x3559	chr4	145219746	G	A	missense_variant	MODERATE	Tnfrsf1b	365	A/V
x3559	chr4	150867464	G	A	missense_variant	MODERATE	Errfi1	450	G/R
x3559	chr5	43822317	G	A	missense_variant	MODERATE	Bst1	161	V/M
x3559	chr5	65397839	G	A	missense_variant	MODERATE	Lias	186	D/N
x3559	chr5	107795857	G	A	missense_variant&splice_region_variant	MODERATE	Evi5	541	R/C
x3559	chr5	110202919	G	A	synonymous_variant	LOW	Golga3	813	L
x3559	chr5	114248174	G	A	synonymous_variant	LOW	Acacb	2256	Q
x3559	chr5	121712193	C	T	synonymous_variant	LOW	Atxn2	186	T
x3559	chr5	124514556	C	T	missense_variant	MODERATE	Rilpl1	256	G/D
x3559	chr5	136274805	C	T	missense_variant	MODERATE	Cux1	1501	E/K
x3559	chr6	4719397	T	C	missense_variant	MODERATE	Sgce	106	E/G
x3559	chr6	13205960	G	A	missense_variant	MODERATE	Vwde	196	P/L
x3559	chr6	29456502	G	A	missense_variant	MODERATE	Flnc	2233	G/D
x3559	chr6	149484066	C	T	missense_variant	MODERATE	Bicd1	99	A/V
x3559	chr7	19561965	G	A	synonymous_variant	LOW	Ppp1r37	22	A
x3559	chr7	19645987	T	C	missense_variant	MODERATE	Clptm1	108	Y/C
x3559	chr7	24123927	C	T	missense_variant	MODERATE	Zfp112	51	P/S
x3559	chr7	24639073	C	T	missense_variant&splice_region_variant	MODERATE	Lypd3	183	A/V
x3559	chr7	28794980	A	G	missense_variant&splice_region_variant	MODERATE	Rinl	131	D/G
x3559	chr7	29225530	G	A	synonymous_variant	LOW	Kcnk6	220	Y
x3559	chr7	34147562	C	T	synonymous_variant	LOW	Uba2	451	R
x3559	chr7	44512469	T	C	missense_variant	MODERATE	Mybpc2	519	N/S
x3559	chr7	44899091	G	T	missense_variant&splice_region_variant	MODERATE	Fuz	298	G/V
x3559	chr7	83963090	C	T	synonymous_variant	LOW	Cemip	676	A
x3559	chr7	92648936	C	T	missense_variant	MODERATE	Pcf11	1323	E/K
x3559	chr7	103122243	C	T	synonymous_variant	LOW	Olfr586	180	L
x3559	chr7	103683076	A	C	synonymous_variant	LOW	Olfr625-ps1	119	A
x3559	chr7	105674151	G	A	missense_variant&splice_region_variant	MODERATE	Dnhd1	587	A/T
x3559	chr7	118361090	G	A	non_coding_transcript_exon_variant	MODIFIER	Gm32766
x3559	chr7	120319344	G	A	missense_variant	MODERATE	Abca14	1564	V/M
x3559	chr7	123172079	G	A	missense_variant	MODERATE	Tnrc6a	1031	A/T
x3559	chr7	143765357	T	C	missense_variant	MODERATE	Mrgprg	6	N/S
x3559	chr8	3641747	G	A	missense_variant	MODERATE	Stxbp2	489	D/N
x3559	chr8	66418992	G	A	missense_variant	MODERATE	Marchf1	140	R/Q
x3559	chr9	47829389	C	T	missense_variant	MODERATE	Cadm1	367	T/M
x3559	chr9	59539768	G	A	synonymous_variant	LOW	Hexa	15	A
x3559	chr9	110550570	G	A	missense_variant	MODERATE	Setd2	1151	R/K
x3559	chr9	123780350	G	A	missense_variant	MODERATE	Ccr9	366	A/T
x3559	chrX	7878348	G	A	synonymous_variant	LOW	Pim2	16	A
x3559	chrX	8190284	C	T	synonymous_variant	LOW	Ebp	32	L
x3559	chrX	12048459	G	A	missense_variant	MODERATE	Bcor	1234	R/W
x3559	chrX	20851715	C	T	missense_variant	MODERATE	Araf	121	H/Y
x3559	chrX	36942075	C	T	missense_variant	MODERATE	Septin6	224	E/K
x3559	chrX	57047129	C	T	synonymous_variant	LOW	Brs3	324	C
x3559	chrX	58031581	G	A	missense_variant	MODERATE	Zic3	134	G/E
x3559	chrX	72004889	G	A	missense_variant	MODERATE	Cnga2	76	G/R
x3559	chrX	74968826	G	T	intron_variant	MODIFIER	Gab3
x3559	chrX	85614965	C	T	missense_variant	MODERATE	Tab3	366	S/F
x3559	chrX	93288914	G	A	missense_variant	MODERATE	Arx	190	E/K
x3559	chrX	93562007	C	T	missense_variant	MODERATE	Pola1	900	E/K
x3559	chrX	94387696	A	G	missense_variant	MODERATE	Apoo	104	D/G
x3559	chrX	99468087	C	T	missense_variant	MODERATE	Pja1	72	R/Q
x3559	chrX	102498162	T	C	missense_variant	MODERATE	Hdac8	136	N/D
x3559	chrX	102592690	C	T	missense_variant	MODERATE	Phka1	421	G/R
x3559	chrX	105120705	G	A	missense_variant	MODERATE	Magee1	32	G/D
x3562	chr1	31204045	C	T	synonymous_variant	LOW	Lgsn	403	L
x3562	chr1	34200904	C	T	missense_variant	MODERATE	Dst	3970	A/V
x3562	chr1	36700367	G	A	missense_variant	MODERATE	Actr1b	333	P/L
x3562	chr1	37177407	C	T	missense_variant	MODERATE	Vwa3b	1089	P/S
x3562	chr1	44167736	C	T	missense_variant	MODERATE	Ercc5	603	A/V
x3562	chr1	45392311	C	T	missense_variant	MODERATE	Col5a2	847	G/E
x3562	chr1	52123121	G	A	missense_variant	MODERATE	Stat1	46	A/T
x3562	chr1	58337369	C	T	missense_variant	MODERATE	Aox2	903	A/V
x3562	chr1	74385164	G	A	missense_variant	MODERATE	Slc11a1	468	C/Y
x3562	chr1	75429236	G	A	missense_variant	MODERATE	Speg	3028	R/Q
x3562	chr1	78681751	C	T	missense_variant	MODERATE	Acsl3	40	P/L
x3562	chr1	84814880	C	T	missense_variant	MODERATE	Trip12	14	R/Q
x3562	chr1	85842301	G	A	missense_variant	MODERATE	Cab39	168	D/N
x3562	chr1	92886153	C	T	missense_variant	MODERATE	Ankmy1	435	E/K
x3562	chr1	93188680	T	TCCCCCAGACAA	intron_variant	MODIFIER	Crocc2
x3562	chr1	100255139	G	A	missense_variant	MODERATE	Cntnap5b	612	G/S
x3562	chr1	118664925	G	A	missense_variant	MODERATE	Tfcp2l1	313	D/N
x3562	chr1	121561579	A	G	synonymous_variant	LOW	Ddx18	246	I
x3562	chr1	129628902	A	G	missense_variant	MODERATE	Thsd7b	409	K/E
x3562	chr1	153166260	G	A	missense_variant	MODERATE	Lamc2	43	L/F
x3562	chr1	169505999	G	A	synonymous_variant	LOW	Nuf2	369	Y
x3562	chr1	172074919	C	T	synonymous_variant	LOW	Ncstn	143	G
x3562	chr1	172325746	G	A	synonymous_variant	LOW	Kcnj9	270	F
x3562	chr1	174205294	C	T	synonymous_variant	LOW	Spta1	972	D
x3562	chr1	179795889	C	G	missense_variant	MODERATE	Ahctf1	55	E/Q
x3562	chr1	181838501	G	A	synonymous_variant	LOW	Lbr	14	G
x3562	chr1	183400599	G	A	splice_region_variant&intron_variant	LOW	Taf1a
x3562	chr1	188822620	G	A	missense_variant	MODERATE	Ush2a	3532	G/R
x3562	chr10	5210903	T	C	missense_variant	MODERATE	Syne1	5496	H/R
x3562	chr10	9812279	C	T	missense_variant	MODERATE	Stxbp5	426	R/H
x3562	chr10	22287235	G	A	synonymous_variant	LOW	H60b	236	L
x3562	chr10	53677846	C	T	missense_variant	MODERATE	Fam184a	570	G/D
x3562	chr10	61870177	C	T	missense_variant	MODERATE	Col13a1	398	G/E
x3562	chr10	71347958	G	A	upstream_gene_variant	MODIFIER	Cisd1
x3562	chr10	77984523	G	A	downstream_gene_variant	MODIFIER	Pfkl
x3562	chr10	79709764	G	A	missense_variant	MODERATE	Bsg	170	R/H
x3562	chr10	79918739	C	T	synonymous_variant	LOW	Kiss1r	22	C
x3562	chr10	79966688	G	A	missense_variant	MODERATE	Wdr18	354	G/S
x3562	chr10	80058732	G	A	stop_gained&splice_region_variant	HIGH	Sbno2	1036	Q/*
x3562	chr10	85905436	C	T	missense_variant	MODERATE	Prdm4	393	V/I
x3562	chr10	88503695	G	A	stop_gained	HIGH	Chpt1	55	Q/*
x3562	chr10	88762881	G	A	missense_variant	MODERATE	Utp20	2006	R/C
x3562	chr10	89478795	C	T	missense_variant	MODERATE	Nr1h4	284	E/K
x3562	chr10	100513292	G	A	intron_variant	MODIFIER	Cep290
x3562	chr10	107643485	C	T	missense_variant	MODERATE	Ptprq	1227	G/E
x3562	chr10	121602240	C	T	missense_variant	MODERATE	Xpot	816	A/T
x3562	chr10	128205093	C	T	synonymous_variant	LOW	Gls2	351	C
x3562	chr10	128468856	G	A	missense_variant	MODERATE	Smarcc2	232	E/K
x3562	chr11	11754115	T	C	missense_variant	MODERATE	Ikzf1	177	L/P
x3562	chr11	23021033	C	T	missense_variant	MODERATE	Fam161a	404	R/C
x3562	chr11	23276472	A	G	missense_variant	MODERATE	Xpo1	116	D/G
x3562	chr11	29784099	A	G	missense_variant	MODERATE	Eml6	1214	F/L
x3562	chr11	35809113	C	T	missense_variant	MODERATE	Rars	619	E/K
x3562	chr11	36944142	G	A	missense_variant	MODERATE	Tenm2	9	R/C
x3562	chr11	46017277	C	T	missense_variant	MODERATE	Sox30	757	S/L
x3562	chr11	49513758	G	A	missense_variant	MODERATE	Olfr1384	40	G/D
x3562	chr11	49627237	G	A	stop_gained&splice_region_variant	HIGH	Flt4	368	W/*
x3562	chr11	58160837	A	G	splice_region_variant&synonymous_variant	LOW	Gemin5	261	G
x3562	chr11	65178505	A	G	synonymous_variant	LOW	Myocd	964	F
x3562	chr11	67695674	C	T	synonymous_variant	LOW	Rcvrn	86	Y
x3562	chr11	68764278	A	G	missense_variant	MODERATE	Myh10	391	E/G
x3562	chr11	68954479	C	A	synonymous_variant	LOW	Arhgef15	182	G
x3562	chr11	69500776	C	T	missense_variant	MODERATE	Dnah2	698	E/K
x3562	chr11	74898445	C	T	missense_variant	MODERATE	Tsr1	56	R/C
x3562	chr11	75703410	G	A	synonymous_variant	LOW	Crk	274	Q
x3562	chr11	77013287	C	T	synonymous_variant	LOW	Slc6a4	189	S
x3562	chr11	80184174	G	A	synonymous_variant	LOW	Rnf135	86	V
x3562	chr11	84341973	G	A	missense_variant	MODERATE	Acaca	1761	S/N
x3562	chr11	87085105	T	C	missense_variant	MODERATE	Smg8	550	Q/R
x3562	chr11	87514691	C	T	missense_variant	MODERATE	Tex14	810	P/S
x3562	chr11	87567330	G	A	missense_variant	MODERATE	Septin4	177	A/T
x3562	chr11	88982105	T	C	missense_variant	MODERATE	Coil	431	S/P
x3562	chr11	90345948	G	A	missense_variant	MODERATE	Hlf	161	P/L
x3562	chr11	94097758	G	A	missense_variant	MODERATE	Spag9	885	A/T
x3562	chr11	100096165	C	T	missense_variant	MODERATE	Krt35	8	A/T
x3562	chr11	100755737	G	A	synonymous_variant	LOW	Kcnh4	254	D
x3562	chr11	102458417	G	A	synonymous_variant	LOW	Itga2b	703	V
x3562	chr11	106785531	C	T	synonymous_variant	LOW	Ddx5	171	L
x3562	chr11	108411997	T	C	missense_variant&splice_region_variant	MODERATE	Apoh	263	S/P
x3562	chr11	116852296	C	T	missense_variant	MODERATE	Srsf2	133	R/Q
x3562	chr11	117749817	G	T	missense_variant&splice_region_variant	MODERATE	Tnrc6c	1478	A/S
x3562	chr11	119236255	C	T	3_prime_UTR_variant&NMD_transcript_variant	MODIFIER	Ccdc40
x3562	chr11	119441304	T	C	synonymous_variant	LOW	Rnf213	2447	F
x3562	chr11	120276753	G	A	missense_variant	MODERATE	Bahcc1	1327	A/T
x3562	chr12	24708999	C	T	missense_variant	MODERATE	Rrm2	79	R/C
x3562	chr12	32840948	A	G	missense_variant	MODERATE	Nampt	256	D/G
x3562	chr12	51889596	G	A	synonymous_variant	LOW	Heatr5a	1597	G
x3562	chr12	53501141	C	T	missense_variant	MODERATE	Npas3	90	A/V
x3562	chr12	56612965	G	A	missense_variant	MODERATE	Nkx2-9	32	T/M
x3562	chr12	72500875	C	T	stop_gained	HIGH	Lrrc9	1275	R/*
x3562	chr12	73288487	C	T	missense_variant	MODERATE	Slc38a6	68	A/V
x3562	chr12	73928127	C	T	missense_variant	MODERATE	Hif1a	123	T/I
x3562	chr12	75888166	G	A	missense_variant	MODERATE	Syne2	141	A/T
x3562	chr12	81314313	G	A	synonymous_variant	LOW	Slc8a3	577	G
x3562	chr12	83439878	G	A	intron_variant	MODIFIER	Dpf3
x3562	chr12	87200639	G	A	upstream_gene_variant	MODIFIER	Tmed8
x3562	chr12	103626703	A	G	missense_variant	MODERATE	Serpina10	304	V/A
x3562	chr12	105193446	C	T	missense_variant	MODERATE	Tcl1b3	59	H/Y
x3562	chr12	109458204	C	T	synonymous_variant	LOW	Dlk1	131	C
x3562	chr12	112821738	G	A	synonymous_variant	LOW	Cdca4	123	S
x3562	chr12	113061118	G	A	synonymous_variant	LOW	Pacs2	439	L
x3562	chr12	117911040	G	A	missense_variant	MODERATE	Dnah11	4030	A/V
x3562	chr12	118298738	C	T	synonymous_variant	LOW	Sp4	524	Q
x3562	chr13	8569849	G	A	missense_variant	MODERATE	Adarb2	124	V/M
x3562	chr13	13638188	C	T	missense_variant	MODERATE	Lyst	1062	P/S
x3562	chr13	21394774	G	A	missense_variant	MODERATE	Zkscan3	184	P/S
x3562	chr13	38485908	G	A	synonymous_variant	LOW	Bmp6	389	Q
x3562	chr13	42155668	C	T	synonymous_variant	LOW	Hivep1	461	I
x3562	chr13	48807672	G	A	synonymous_variant	LOW	Phf2	847	N
x3562	chr13	50399980	G	A	intron_variant&non_coding_transcript_variant	MODIFIER	Gm8739
x3562	chr13	50423251	G	A	missense_variant	MODERATE	Fbxw17	60	V/M
x3562	chr13	56626055	C	T	missense_variant	MODERATE	Tgfbi	216	R/W
x3562	chr13	62867400	C	T	missense_variant	MODERATE	Fbp1	255	R/H
x3562	chr13	77327977	G	A	missense_variant	MODERATE	2210408I21Rik	1135	G/D
x3562	chr13	96947318	A	T	missense_variant	MODERATE	Gcnt4	374	Y/F
x3562	chr13	100717590	C	T	synonymous_variant	LOW	Cdk7	130	Q
x3562	chr13	114875111	G	A	missense_variant	MODERATE	Itga2	345	A/V
x3562	chr14	20460338	T	C	missense_variant	MODERATE	Anxa7	352	K/R
x3562	chr14	25697579	G	A	missense_variant	MODERATE	Ppif	107	D/N
x3562	chr14	26579719	G	A	missense_variant	MODERATE	Dennd6a	29	A/T
x3562	chr14	32662278	C	T	missense_variant	MODERATE	3425401B19Rik	577	A/T
x3562	chr14	47399536	T	C	missense_variant	MODERATE	Dlgap5	495	D/G
x3562	chr14	47551271	G	A	synonymous_variant	LOW	Atg14	208	I
x3562	chr14	55522111	C	T	missense_variant	MODERATE	Nrl	120	E/K
x3562	chr14	55755249	C	T	missense_variant	MODERATE	Cideb	70	R/H
x3562	chr14	57100276	G	A	synonymous_variant	LOW	Gjb2	158	Y
x3562	chr14	64031636	T	C	missense_variant	MODERATE	Rp1l1	1557	V/A
x3562	chr14	70669338	C	T	synonymous_variant	LOW	Xpo7	974	Q
x3562	chr14	73030117	C	T	missense_variant	MODERATE	Cysltr2	51	C/Y
x3562	chr14	99091374	C	T	missense_variant	MODERATE	Dis3	314	G/D
x3562	chr14	102982008	G	A	missense_variant	MODERATE	Kctd12	145	R/C
x3562	chr15	6786538	G	A	missense_variant	MODERATE	Rictor	1097	R/H
x3562	chr15	32669620	C	T	synonymous_variant	LOW	Sema5a	763	C
x3562	chr15	58108582	C	T	missense_variant	MODERATE	Atad2	624	E/K
x3562	chr15	75911315	G	A	missense_variant	MODERATE	Tigd5	509	E/K
x3562	chr15	82169916	A	G	synonymous_variant	LOW	Srebf2	89	P
x3562	chr15	84953904	G	A	missense_variant&splice_region_variant	MODERATE	5031439G07Rik	263	R/C
x3562	chr15	98288495	C	T	missense_variant	MODERATE	Zfp641	416	D/N
x3562	chr16	11150712	T	A	stop_gained	HIGH	Zc3h7a	468	K/*
x3562	chr16	14127095	C	T	synonymous_variant	LOW	Marf1	1303	K
x3562	chr16	16226227	C	T	stop_gained	HIGH	Pkp2	282	Q/*
x3562	chr16	17087152	G	A	downstream_gene_variant	MODIFIER	Ypel1
x3562	chr16	32680063	G	A	synonymous_variant	LOW	Tnk2	731	R
x3562	chr16	35857889	C	T	missense_variant	MODERATE	Parp14	570	G/S
x3562	chr16	36916553	C	T	missense_variant	MODERATE	Golgb1	2095	S/L
x3562	chr16	56613173	G	A	missense_variant	MODERATE	Abi3bp	540	R/H
x3562	chr16	89251157	C	T	intergenic_variant	MODIFIER
x3562	chr17	3437331	G	T	missense_variant	MODERATE	Tiam2	709	S/I
x3562	chr17	12714076	T	C	missense_variant	MODERATE	Igf2r	853	E/G
x3562	chr17	15758729	C	T	synonymous_variant	LOW	Chd1	1284	H
x3562	chr17	24849835	C	T	synonymous_variant	LOW	Fahd1	89	P
x3562	chr17	25829255	G	A	downstream_gene_variant	MODIFIER	Wdr24
x3562	chr17	27434888	G	A	missense_variant	MODERATE	Grm4	696	P/L
x3562	chr17	27473100	T	C	missense_variant	MODERATE	Grm4	182	T/A
x3562	chr17	28164691	G	A	missense_variant	MODERATE	Scube3	479	V/I
x3562	chr17	31592254	G	A	synonymous_variant	LOW	Pknox1	167	P
x3562	chr17	32050040	G	A	missense_variant	MODERATE	Rrp1b	171	V/M
x3562	chr17	33002927	C	T	missense_variant	MODERATE	Zfp952	127	H/Y
x3562	chr17	34845080	G	A	missense_variant	MODERATE	Skiv2l	521	A/V
x3562	chr17	36866385	G	A	upstream_gene_variant	MODIFIER	Trim10
x3562	chr17	37071976	C	T	missense_variant	MODERATE	Gabbr1	854	P/S
x3562	chr17	40208008	C	T	synonymous_variant	LOW	Pgk2	176	T
x3562	chr17	53400757	A	G	missense_variant	MODERATE	Efhb	793	S/P
x3562	chr17	55995485	C	T	missense_variant	MODERATE	Fsd1	310	R/W
x3562	chr17	83631384	C	T	missense_variant	MODERATE	Kcng3	79	G/S
x3562	chr17	84731157	G	A	synonymous_variant	LOW	Lrpprc	961	L
x3562	chr17	90588836	C	T	missense_variant	MODERATE	Nrxn1	969	G/R
x3562	chr18	22525323	G	A	missense_variant	MODERATE	Asxl3	2130	G/E
x3562	chr18	34445537	T	A	missense_variant	MODERATE	Fam13b	721	I/F
x3562	chr18	36763249	G	A	missense_variant	MODERATE	Wdr55	331	V/M
x3562	chr18	37146216	C	T	missense_variant	MODERATE	Pcdhac2	750	R/C
x3562	chr18	37663340	C	T	intron_variant	MODIFIER	Gm42416
x3562	chr18	62013150	G	A	stop_gained	HIGH	Sh3tc2	1200	W/*
x3562	chr18	65687380	C	T	missense_variant	MODERATE	Zfp532	1012	A/V
x3562	chr19	3407062	G	A	downstream_gene_variant	MODIFIER	Gal
x3562	chr19	6384556	G	A	synonymous_variant	LOW	Pygm	26	S
x3562	chr19	8797385	C	T	missense_variant	MODERATE	Polr2g	45	V/I
x3562	chr19	9016467	G	A	synonymous_variant	LOW	Ahnak	5038	Q
x3562	chr19	9037179	C	T	synonymous_variant	LOW	Ahnak	122	S
x3562	chr19	13655204	C	T	synonymous_variant	LOW	Olfr1490	253	G
x3562	chr19	29282514	A	G	missense_variant	MODERATE	Jak2	271	E/G
x3562	chr19	36599687	T	C	synonymous_variant	LOW	Hectd2	352	Y
x3562	chr19	53537635	C	T	missense_variant	MODERATE	Dusp5	236	A/V
x3562	chr2	3494533	G	A	missense_variant	MODERATE	Hspa14	320	R/C
x3562	chr2	11482565	C	T	missense_variant	MODERATE	Pfkfb3	365	D/N
x3562	chr2	15925066	G	C	missense_variant	MODERATE	Malrd1	1461	C/S
x3562	chr2	17443798	C	T	intron_variant	MODIFIER	Nebl
x3562	chr2	25041003	C	T	missense_variant	MODERATE	Pnpla7	877	H/Y
x3562	chr2	26467764	GGGAAGATCATCT	G	inframe_deletion	MODERATE	Notch1	1614-1618	QMIFP/P
x3562	chr2	29788324	C	T	missense_variant	MODERATE	Coq4	14	R/C
x3562	chr2	31423313	C	T	synonymous_variant	LOW	Hmcn2	3511	S
x3562	chr2	32933854	T	C	synonymous_variant	LOW	Lrsam1	520	K
x3562	chr2	33454891	A	G	synonymous_variant	LOW	Zbtb43	107	I
x3562	chr2	41511412	C	T	missense_variant	MODERATE	Lrp1b	410	G/D
x3562	chr2	60252374	G	A	downstream_gene_variant	MODIFIER	Marchf7
x3562	chr2	69472490	C	T	missense_variant	MODERATE	Lrp2	2965	R/K
x3562	chr2	74675819	C	T	missense_variant	MODERATE	Hoxd12	192	P/S
x3562	chr2	76211159	A	G	missense_variant	MODERATE	Pde11a	389	L/P
x3562	chr2	76909846	G	A	intron_variant	MODIFIER	Ttn
x3562	chr2	77132310	C	T	missense_variant	MODERATE	Ccdc141	97	A/T
x3562	chr2	84989488	A	G	missense_variant	MODERATE	Prg3	109	N/D
x3562	chr2	86162117	G	A	synonymous_variant	LOW	Olfr1043	277	F
x3562	chr2	87309641	G	A	missense_variant	MODERATE	Olfr1118	284	R/K
x3562	chr2	87868537	C	T	missense_variant	MODERATE	Olfr1152	182	P/L
x3562	chr2	89881257	G	A	missense_variant	MODERATE	Olfr1257	144	G/R
x3562	chr2	90689219	A	G	missense_variant&splice_region_variant	MODERATE	Nup160	280	K/R
x3562	chr2	91473942	C	T	synonymous_variant	LOW	Lrp4	155	C
x3562	chr2	91625764	C	T	missense_variant	MODERATE	F2	552	V/M
x3562	chr2	91939346	C	T	missense_variant	MODERATE	Dgkz	629	R/Q
x3562	chr2	103730530	C	T	synonymous_variant	LOW	Nat10	714	G
x3562	chr2	104787803	C	CCAATCCACATGACTCAAAGAATCAGTTTGTTTCCCTTGGATCA	frameshift_variant	HIGH	Qser1	798	C/LIQGKQTDSLSHVDWX
x3562	chr2	110884971	C	T	missense_variant	MODERATE	Ano3	41	A/T
x3562	chr2	114576452	C	A	intron_variant	MODIFIER	Dph6
x3562	chr2	117338442	G	A	synonymous_variant	LOW	Rasgrp1	18	S
x3562	chr2	122075343	T	C	missense_variant	MODERATE	Spg11	1274	K/E
x3562	chr2	122799907	G	A	missense_variant	MODERATE	Sqor	267	R/Q
x3562	chr2	125301671	T	C	missense_variant	MODERATE	Fbn1	2846	Q/R
x3562	chr2	125389232	G	A	synonymous_variant	LOW	Fbn1	471	P
x3562	chr2	126851417	G	A	missense_variant	MODERATE	Trpm7	83	H/Y
x3562	chr2	127008858	G	T	synonymous_variant	LOW	Ap4e1	35	L
x3562	chr2	132936113	G	A	synonymous_variant	LOW	Fermt1	145	Y
x3562	chr2	143813394	C	T	synonymous_variant	LOW	Pcsk2	499	F
x3562	chr2	153224785	C	T	downstream_gene_variant	MODIFIER	Plagl2
x3562	chr2	153925750	G	A	missense_variant	MODERATE	Bpifb3	248	V/M
x3562	chr2	157120268	G	A	intron_variant	MODIFIER	Samhd1
x3562	chr2	164899395	G	A	synonymous_variant	LOW	Zfp335	705	S
x3562	chr2	168926915	C	T	missense_variant	MODERATE	Zfp64	259	C/Y
x3562	chr2	174346377	G	A	5_prime_UTR_variant	MODIFIER	Gm20721
x3562	chr2	181649471	C	T	missense_variant	MODERATE	Prpf6	693	A/V
x3562	chr2	181719304	C	T	synonymous_variant	LOW	Oprl1	357	C
x3562	chr3	31097674	C	A	missense_variant	MODERATE	Skil	115	P/Q
x3562	chr3	31163084	G	A	missense_variant	MODERATE	Cldn11	134	A/T
x3562	chr3	41682282	C	T	splice_region_variant&synonymous_variant	LOW	Sclt1	259	K
x3562	chr3	51682506	G	A	missense_variant	MODERATE	Mgst2	122	A/T
x3562	chr3	53656218	C	G	synonymous_variant	LOW	Frem2	289	P
x3562	chr3	57690359	C	T	synonymous_variant	LOW	Ankub1	63	S
x3562	chr3	67431747	C	T	missense_variant	MODERATE	Gfm1	61	T/M
x3562	chr3	83909170	G	A	stop_gained	HIGH	Tmem131l	1330	Q/*
x3562	chr3	89091427	G	A	downstream_gene_variant	MODIFIER	Fdps
x3562	chr3	90401432	C	T	missense_variant	MODERATE	Ints3	597	M/I
x3562	chr3	90457066	G	A	missense_variant	MODERATE	Npr1	750	R/C
x3562	chr3	94487708	G	A	missense_variant	MODERATE	Celf3	310	A/T
x3562	chr3	95580024	C	T	missense_variant	MODERATE	Hormad1	273	T/I
x3562	chr3	95737921	G	T	intron_variant	MODIFIER	Ecm1
x3562	chr3	96187101	T	A	missense_variant	MODERATE	Sv2a	251	F/I
x3562	chr3	107036753	G	A	missense_variant	MODERATE	Kcna3	111	A/T
x3562	chr3	123489557	G	A	splice_region_variant&synonymous_variant	LOW	Prss12	499	E
x3562	chr3	127796712	T	C	missense_variant	MODERATE	Tifa	44	I/T
x3562	chr3	132906362	C	T	missense_variant	MODERATE	Npnt	298	G/R
x3562	chr4	12146090	C	T	synonymous_variant	LOW	Rbm12b1	687	L
x3562	chr4	14544215	C	T	missense_variant	MODERATE	Slc26a7	363	A/T
x3562	chr4	40474437	C	T	synonymous_variant	LOW	Tmem215	171	S
x3562	chr4	41115737	C	T	missense_variant	MODERATE	Nol6	1085	G/E
x3562	chr4	41670900	C	T	missense_variant	MODERATE	Cntfr	88	A/T
x3562	chr4	43421918	G	A	synonymous_variant	LOW	Rusc2	779	S
x3562	chr4	43452327	C	T	downstream_gene_variant	MODIFIER	Tesk1
x3562	chr4	45019339	G	A	missense_variant	MODERATE	Polr1e	63	D/N
x3562	chr4	48468503	C	T	missense_variant	MODERATE	Tex10	224	R/K
x3562	chr4	53038636	C	T	missense_variant	MODERATE	Abca1	2018	E/K
x3562	chr4	57757653	C	T	synonymous_variant	LOW	Pakap	197	P
x3562	chr4	73654865	A	G	missense_variant	MODERATE	Gm11238	114	T/A
x3562	chr4	76246824	C	T	missense_variant	MODERATE	Ptprd	54	A/T
x3562	chr4	94952227	C	T	missense_variant	MODERATE	Mysm1	651	A/T
x3562	chr4	98934443	G	A	missense_variant	MODERATE	Usp1	665	G/R
x3562	chr4	101162862	G	A	missense_variant	MODERATE	Jak1	700	A/V
x3562	chr4	103096738	G	A	missense_variant	MODERATE	Wdr78	88	P/L
x3562	chr4	106704240	G	A	missense_variant	MODERATE	Mroh7	602	T/I
x3562	chr4	108479615	G	A	missense_variant	MODERATE	Tut4	218	A/T
x3562	chr4	108513404	C	T	synonymous_variant	LOW	Tut4	872	N
x3562	chr4	109457050	G	A	synonymous_variant	LOW	Rnf11	47	P
x3562	chr4	118709652	T	TGCCAACA	frameshift_variant	HIGH	Olfr1341	82	L/CQHX
x3562	chr4	118709653	T	TCTGG	frameshift_variant	HIGH	Olfr1341	82	L/FWX
x3562	chr4	127124106	G	A	missense_variant	MODERATE	Zmym6	1227	G/S
x3562	chr4	127312578	C	T	missense_variant	MODERATE	Gja4	131	E/K
x3562	chr4	130822726	G	A	missense_variant	MODERATE	Sdc3	416	E/K
x3562	chr4	132335750	G	A	stop_gained	HIGH	Rcc1	182	Q/*
x3562	chr4	134545687	A	G	missense_variant	MODERATE	Selenon	147	S/P
x3562	chr4	136009774	G	A	missense_variant	MODERATE	Eloa	504	P/S
x3562	chr4	137289241	C	T	missense_variant	MODERATE	Wnt4	69	R/C
x3562	chr4	138171261	C	T	synonymous_variant	LOW	Eif4g3	949	I
x3562	chr4	140750622	C	T	missense_variant	MODERATE	Padi4	472	V/M
x3562	chr4	141623396	G	A	missense_variant	MODERATE	Slc25a34	101	R/C
x3562	chr4	148102568	C	T	missense_variant	MODERATE	Draxin	312	A/T
x3562	chr4	149655490	C	T	missense_variant	MODERATE	Pik3cd	512	R/Q
x3562	chr4	151013754	G	A	missense_variant	MODERATE	Per3	641	A/V
x3562	chr4	152360974	C	T	missense_variant	MODERATE	Chd5	441	H/Y
x3562	chr4	155656168	G	A	synonymous_variant	LOW	Mib2	666	D
x3562	chr4	155866687	G	A	synonymous_variant	LOW	Cptp	107	C
x3562	chr5	14236287	A	G	synonymous_variant	LOW	Sema3e	507	S
x3562	chr5	17999803	T	C	synonymous_variant	LOW	Gnat3	151	S
x3562	chr5	24414043	C	T	downstream_gene_variant	MODIFIER	Cdk5
x3562	chr5	24475095	C	T	intron_variant	MODIFIER	Agap3
x3562	chr5	30356338	G	A	missense_variant	MODERATE	Drc1	413	A/T
x3562	chr5	31168450	G	A	missense_variant	MODERATE	Gm29609	382	R/C
x3562	chr5	34605877	C	T	synonymous_variant	LOW	Add1	136	I
x3562	chr5	36204949	G	A	intron_variant	MODIFIER	Sorcs2
x3562	chr5	37175529	G	A	synonymous_variant	LOW	Gm1043	1184	P
x3562	chr5	62888112	C	T	missense_variant	MODERATE	Dthd1	740	L/F
x3562	chr5	72707639	G	A	missense_variant	MODERATE	Txk	352	L/F
x3562	chr5	86172679	C	A	missense_variant	MODERATE	Uba6	20	W/C
x3562	chr5	103849551	C	T	synonymous_variant	LOW	Aff1	1178	A
x3562	chr5	105700769	C	T	upstream_gene_variant	MODIFIER	Lrrc8d
x3562	chr5	107378071	G	A	missense_variant	MODERATE	Brdt	930	R/K
x3562	chr5	113075925	C	T	missense_variant	MODERATE	Crybb3	206	G/D
x3562	chr5	113614264	G	A	synonymous_variant	LOW	Cmklr1	225	C
x3562	chr5	114127631	G	A	missense_variant	MODERATE	Alkbh2	37	H/Y
x3562	chr5	114196671	C	T	synonymous_variant	LOW	Acacb	600	G
x3562	chr5	114326853	C	T	missense_variant	MODERATE	Myo1h	241	S/L
x3562	chr5	120749730	G	A	downstream_gene_variant	MODIFIER	Oas3
x3562	chr5	122284728	G	A	synonymous_variant	LOW	Pptc7	20	S
x3562	chr5	123286291	C	T	missense_variant	MODERATE	Wdr66	680	L/F
x3562	chr5	124298685	G	A	missense_variant	MODERATE	Mphosph9	532	T/I
x3562	chr5	124720022	G	A	stop_gained&splice_region_variant	HIGH	Atp6v0a2	822	W/*
x3562	chr5	127603810	T	C	missense_variant	MODERATE	Slc15a4	382	I/V
x3562	chr5	130213023	C	T	missense_variant	MODERATE	Rabgef1	423	R/W
x3562	chr5	134718164	G	A	missense_variant	MODERATE	Eln	374	A/V
x3562	chr5	136373354	T	C	missense_variant	MODERATE	Cux1	136	Y/C
x3562	chr5	137583499	C	T	missense_variant	MODERATE	Tfr2	616	A/V
x3562	chr5	138342440	T	C	missense_variant	MODERATE	Pvrig	129	C/R
x3562	chr5	150982650	C	T	missense_variant	MODERATE	Kl	495	S/L
x3562	chr6	14755234	C	T	missense_variant	MODERATE	Ppp1r3a	5	E/K
x3562	chr6	51575956	G	A	stop_gained	HIGH	Snx10	26	W/*
x3562	chr6	70890125	A	G	synonymous_variant	LOW	Eif2ak3	645	P
x3562	chr6	72615760	C	T	missense_variant	MODERATE	Tgoln1	246	D/N
x3562	chr6	82554904	C	T	synonymous_variant	LOW	Tacr1	260	C
x3562	chr6	84140130	C	T	synonymous_variant	LOW	Dysf	1294	F
x3562	chr6	86092951	G	A	synonymous_variant	LOW	Add2	150	A
x3562	chr6	86396983	C	T	synonymous_variant	LOW	Pcyox1	34	P
x3562	chr6	87077233	G	A	missense_variant	MODERATE	Gfpt1	474	S/N
x3562	chr6	94283312	A	T	missense_variant	MODERATE	Magi1	4	V/E
x3562	chr6	97247478	C	T	missense_variant	MODERATE	Lmod3	461	A/T
x3562	chr6	113491920	A	T	missense_variant	MODERATE	Creld1	282	M/L
x3562	chr6	114724962	C	T	synonymous_variant	LOW	Atg7	686	A
x3562	chr6	119480576	C	T	synonymous_variant	LOW	Fbxl14	239	G
x3562	chr6	119960710	G	A	synonymous_variant	LOW	Wnk1	1131	N
x3562	chr6	120207173	G	A	missense_variant	MODERATE	B4galnt3	892	A/V
x3562	chr6	120325490	T	C	missense_variant	MODERATE	Ccdc77	442	T/A
x3562	chr6	122712715	G	GAAGGGCTCAGCACCAGTGGA	frameshift_variant&splice_region_variant	HIGH	Nanog	168-169	-/KGSAPVX
x3562	chr6	124356916	G	A	non_coding_transcript_exon_variant	MODIFIER	1700013D24Rik
x3562	chr6	125162494	C	T	downstream_gene_variant	MODIFIER	Iffo1
x3562	chr6	125603513	C	T	missense_variant	MODERATE	Vwf	575	R/C
x3562	chr6	128560716	T	C	synonymous_variant	LOW	A2ml1	677	E
x3562	chr6	149520442	C	A	intron_variant	MODIFIER	Bicd1
x3562	chr7	16417395	C	T	synonymous_variant	LOW	Zc3h4	113	Y
x3562	chr7	18957591	C	T	missense_variant	MODERATE	Nova2	151	A/V
x3562	chr7	19162909	C	T	synonymous_variant	LOW	Gipr	145	L
x3562	chr7	19434704	G	A	missense_variant	MODERATE	Mark4	377	R/W
x3562	chr7	25217656	G	A	upstream_gene_variant	MODIFIER	Zfp526
x3562	chr7	26757204	G	A	synonymous_variant	LOW	Cyp2b19	6	L
x3562	chr7	27361662	G	A	upstream_gene_variant	MODIFIER	Gm20479
x3562	chr7	29003166	A	G	stop_lost	HIGH	Map4k1	828	*/W
x3562	chr7	29162020	A	G	synonymous_variant	LOW	Spred3	245	L
x3562	chr7	35438389	C	T	missense_variant	MODERATE	Cep89	733	R/W
x3562	chr7	37320984	G	A	missense_variant	MODERATE	Zfp536	806	R/C
x3562	chr7	44543251	G	A	synonymous_variant	LOW	Pold1	62	G
x3562	chr7	46058537	A	G	synonymous_variant	LOW	Nomo1	589	S
x3562	chr7	46254965	G	A	missense_variant	MODERATE	Otog	505	G/S
x3562	chr7	75609252	C	T	synonymous_variant	LOW	Akap13	541	A
x3562	chr7	78247355	G	A	missense_variant	MODERATE	Ntrk3	645	R/C
x3562	chr7	79084808	G	A	missense_variant	MODERATE	Acan	138	G/S
x3562	chr7	79100366	G	A	synonymous_variant	LOW	Acan	1628	G
x3562	chr7	79793331	C	T	missense_variant	MODERATE	Mesp1	66	R/H
x3562	chr7	89887716	C	T	synonymous_variant	LOW	Ccdc81	241	L
x3562	chr7	102083925	C	T	missense_variant	MODERATE	Trpc2	27	A/V
x3562	chr7	103122202	G	A	missense_variant	MODERATE	Olfr586	194	A/V
x3562	chr7	114269777	G	A	missense_variant	MODERATE	Psma1	163	A/V
x3562	chr7	132759431	C	T	synonymous_variant	LOW	Fam53b	289	V
x3562	chr7	140419730	C	T	synonymous_variant	LOW	Olfr532	14	L
x3562	chr7	141645782	A	G	missense_variant	MODERATE	Muc6	1026	M/T
x3562	chr7	141868050	G	A	missense_variant	MODERATE	Muc5b	4395	R/H
x3562	chr8	27227312	C	T	missense_variant	MODERATE	Adrb3	370	A/T
x3562	chr8	33310780	C	T	missense_variant	MODERATE	Wrn	602	V/I
x3562	chr8	40529119	A	G	missense_variant	MODERATE	Vps37a	109	H/R
x3562	chr8	40597304	G	A	synonymous_variant	LOW	Mtmr7	149	S
x3562	chr8	46807397	A	G	splice_region_variant&synonymous_variant	LOW	Irf2	121	K
x3562	chr8	54587357	G	A	missense_variant	MODERATE	Asb5	329	R/Q
x3562	chr8	65108385	C	T	synonymous_variant	LOW	Smim31	11	A
x3562	chr8	70145113	A	G	missense_variant	MODERATE	Borcs8	102	N/S
x3562	chr8	70913899	AGC	A	frameshift_variant	HIGH	Map1s	483	S/X
x3562	chr8	70913903	T	TGC	frameshift_variant	HIGH	Map1s	484	I/MX
x3562	chr8	75097230	C	A	synonymous_variant	LOW	Hmox1	175	P
x3562	chr8	84869003	G	A	stop_retained_variant	LOW	Farsa	509	*
x3562	chr8	84952725	G	A	downstream_gene_variant	MODIFIER	Rnaseh2a
x3562	chr8	86624224	C	T	missense_variant	MODERATE	Lonp2	14	P/L
x3562	chr8	93192860	G	A	synonymous_variant	LOW	Ces1d	101	F
x3562	chr8	93203303	T	C	missense_variant	MODERATE	Ces1e	451	S/G
x3562	chr8	95338799	G	A	missense_variant	MODERATE	Usb1	146	R/H
x3562	chr8	95825370	G	A	missense_variant	MODERATE	Sap18b	3	A/T
x3562	chr8	104238794	G	A	synonymous_variant	LOW	Tk2	114	L
x3562	chr8	105336910	G	A	stop_gained	HIGH	Fhod1	324	R/*
x3562	chr8	110506108	C	T	synonymous_variant	LOW	Hydin	1682	L
x3562	chr8	111481990	A	G	missense_variant	MODERATE	Wdr59	420	V/A
x3562	chr8	117158168	C	T	missense_variant	MODERATE	Gan	12	H/Y
x3562	chr8	122335656	G	A	missense_variant	MODERATE	Zfpm1	485	G/R
x3562	chr8	123492551	T	A	missense_variant	MODERATE	Afg3l1	338	L/H
x3562	chr9	15719756	C	T	missense_variant&splice_region_variant	MODERATE	Slc36a4	57	S/L
x3562	chr9	20471207	C	T	synonymous_variant	LOW	Zfp426	147	T
x3562	chr9	21036955	G	A	synonymous_variant	LOW	Icam5	686	A
x3562	chr9	21425210	G	A	downstream_gene_variant	MODIFIER	Qtrt1
x3562	chr9	38349116	G	A	missense_variant	MODERATE	Olfr898	11	S/N
x3562	chr9	44413462	G	A	intron_variant	MODIFIER	Ccdc84
x3562	chr9	51101776	C	T	synonymous_variant	LOW	4833427G06Rik	65	P
x3562	chr9	53794721	A	G	intron_variant	MODIFIER	Slc35f2
x3562	chr9	54950473	A	T	upstream_gene_variant	MODIFIER	Psma4
x3562	chr9	64897332	G	A	missense_variant	MODERATE	Dennd4a	1318	D/N
x3562	chr9	65377806	A	G	missense_variant	MODERATE	Ubap1l	343	E/G
x3562	chr9	66254544	G	A	missense_variant	MODERATE	Dapk2	245	D/N
x3562	chr9	70581323	A	G	missense_variant	MODERATE	Sltm	585	K/R
x3562	chr9	95560071	C	T	missense_variant	MODERATE	Paqr9	38	T/M
x3562	chr9	99018505	G	A	synonymous_variant	LOW	Gm1123	99	I
x3562	chr9	99236251	C	T	missense_variant	MODERATE	Faiml	33	V/M
x3562	chr9	106884544	C	T	downstream_gene_variant	MODIFIER	Manf
x3562	chr9	107577579	C	T	upstream_gene_variant	MODIFIER	Hyal3
x3562	chr9	108959634	G	A	missense_variant&splice_region_variant	MODERATE	Col7a1	773	A/T
x3562	chr9	109773277	G	A	intron_variant	MODIFIER	Fbxw27
x3562	chr9	110185836	C	T	stop_gained	HIGH	Smarcc1	490	R/*
x3562	chr9	110380373	G	A	missense_variant	MODERATE	Scap	705	D/N
x3562	chrX	13626220	T	G	missense_variant	MODERATE	Cask	169	L/F
x3562	chrX	36612184	T	C	missense_variant	MODERATE	Akap17b	557	I/V
x3562	chrX	38324684	T	C	missense_variant	MODERATE	Atp1b4	122	L/P
x3562	chrX	38632050	G	A	missense_variant	MODERATE	C1galt1c1	23	T/I
x3562	chrX	42533145	G	A	stop_gained	HIGH	Tenm1	2506	Q/*
x3562	chrX	51130297	G	A	synonymous_variant	LOW	Mbnl3	193	S
x3562	chrX	60019054	G	A	missense_variant	MODERATE	F9	213	D/N
x3562	chrX	71152250	G	A	3_prime_UTR_variant	MODIFIER	Mamld1
x3562	chrX	73494762	G	A	missense_variant	MODERATE	Bgn	359	R/H
x3562	chrX	74335806	C	T	synonymous_variant	LOW	Plxna3	762	L
x3562	chrX	103373741	G	A	missense_variant	MODERATE	Chic1	168	C/Y
x3562	chrX	164153192	G	A	missense_variant	MODERATE	Ace2	110	A/T
x3562	chrX	170677751	G	A	missense_variant	MODERATE	Asmt	289	A/T
x3563	chr1	32333629	GC	G	intron_variant	MODIFIER	Khdrbs2
x3563	chr1	32333632	T	TG	intron_variant	MODIFIER	Khdrbs2
x3563	chr1	37614600	TG	T	frameshift_variant	HIGH	2010300C02Rik	1041	T/X
x3563	chr1	37995661	G	A	upstream_gene_variant	MODIFIER	Eif5b
x3563	chr1	39377030	C	T	missense_variant	MODERATE	Tbc1d8	854	R/H
x3563	chr1	57388548	C	T	missense_variant	MODERATE	Tyw5	299	R/H
x3563	chr1	63148567	G	A	synonymous_variant	LOW	Ndufs1	571	H
x3563	chr1	82689108	A	G	splice_region_variant&synonymous_variant	LOW	Col4a3	959	G
x3563	chr1	110061152	A	C	synonymous_variant	LOW	Cdh7	261	R
x3563	chr1	125872608	G	T	synonymous_variant	LOW	Gpr39	365	L
x3563	chr1	191354613	TAAGAA	T	frameshift_variant	HIGH	Ppp2r5a	380-381	IL/X
x3563	chr10	81493395	A	C	downstream_gene_variant	MODIFIER	S1pr4
x3563	chr10	88429928	A	G	missense_variant	MODERATE	Gnptab	401	K/R
x3563	chr10	93889684	G	A	missense_variant	MODERATE	Metap2	2	A/V
x3563	chr11	58126573	C	T	missense_variant	MODERATE	Gemin5	1207	D/N
x3563	chr11	60204094	C	T	missense_variant	MODERATE	Srebf1	517	S/N
x3563	chr11	69998383	C	A	missense_variant	MODERATE	Phf23	81	P/Q
x3563	chr11	75543349	C	T	missense_variant	MODERATE	Slc43a2	118	L/F
x3563	chr11	98488932	T	TC	frameshift_variant	HIGH	Ikzf3	170	E/GX
x3563	chr11	101262895	C	T	missense_variant&splice_region_variant	MODERATE	Wnk4	261	T/M
x3563	chr11	102155819	G	A	missense_variant	MODERATE	Tmem101	75	R/W
x3563	chr11	103620669	T	C	missense_variant	MODERATE	Gm884	158	T/A
x3563	chr11	103733768	C	T	synonymous_variant	LOW	Wnt9b	65	R
x3563	chr11	107055889	G	A	missense_variant	MODERATE	Bptf	2244	T/I
x3563	chr11	116223356	C	T	synonymous_variant	LOW	Evpl	1169	A
x3563	chr11	117733641	C	T	synonymous_variant	LOW	Tnrc6c	1086	S
x3563	chr11	120711176	G	A	upstream_gene_variant	MODIFIER	Lrrc45
x3563	chr12	55770677	C	T	missense_variant	MODERATE	Ralgapa1	398	R/H
x3563	chr12	105710163	G	A	missense_variant	MODERATE	Ak7	41	A/T
x3563	chr12	105785121	G	A	downstream_gene_variant	MODIFIER	Ak7
x3563	chr12	110630906	T	A	missense_variant	MODERATE	Dync1h1	1736	Y/N
x3563	chr13	23551373	G	C	missense_variant	MODERATE	H4c6	91	L/V
x3563	chr13	75877499	C	T	synonymous_variant	LOW	Rhobtb3	499	E
x3563	chr14	3931913	A	T	missense_variant	MODERATE	Gm3029	32	E/V
x3563	chr14	16409177	G	A	synonymous_variant	LOW	Top2b	773	L
x3563	chr14	33042620	G	A	missense_variant	MODERATE	Wdfy4	2104	R/W
x3563	chr14	33941386	A	G	missense_variant	MODERATE	Gdf2	79	K/R
x3563	chr14	79428774	C	T	missense_variant	MODERATE	Kbtbd7	682	A/V
x3563	chr14	96381820	G	T	missense_variant	MODERATE	Klhl1	214	L/I
x3563	chr15	8201361	C	T	missense_variant&splice_region_variant	MODERATE	Cplane1	1041	R/W
x3563	chr15	21583930	G	A	missense_variant	MODERATE	Cdh12	619	A/T
x3563	chr15	31498697	C	T	synonymous_variant	LOW	Marchf6	151	T
x3563	chr15	80148714	G	A	synonymous_variant	LOW	Tab1	66	G
x3563	chr15	80395019	C	T	missense_variant&splice_region_variant	MODERATE	Cacna1i	1987	A/V
x3563	chr15	84417305	C	T	missense_variant	MODERATE	Shisal1	46	A/T
x3563	chr15	89085637	C	T	missense_variant&splice_region_variant	MODERATE	Trabd	318	T/I
x3563	chr15	102711129	G	A	stop_gained	HIGH	Calcoco1	349	Q/*
x3563	chr16	14146074	G	A	missense_variant	MODERATE	Marf1	455	A/V
x3563	chr16	15634464	C	CA	frameshift_variant	HIGH	Mcm4	268	K/NX
x3563	chr16	17807392	C	T	synonymous_variant	LOW	Scarf2	770	R
x3563	chr16	20699274	C	T	missense_variant	MODERATE	Fam131a	111	S/F
x3563	chr16	35398304	G	A	synonymous_variant	LOW	Pdia5	482	L
x3563	chr16	36495760	C	T	synonymous_variant	LOW	Casr	649	E
x3563	chr16	59494826	C	T	downstream_gene_variant	MODIFIER	Riox2
x3563	chr16	62918241	C	T	missense_variant&splice_region_variant	MODERATE	Pros1	441	P/L
x3563	chr17	12584433	GA	G	frameshift_variant	HIGH	Slc22a2	52	S/X
x3563	chr17	13015039	G	A	synonymous_variant	LOW	Sod2	179	L
x3563	chr17	23821655	C	A	downstream_gene_variant	MODIFIER	Elob
x3563	chr17	34446964	A	G	missense_variant	MODERATE	BC051142	122	I/M
x3563	chr17	36165619	TCAG	T	inframe_deletion	MODERATE	Gm8909	292-293	PE/Q
x3563	chr17	36165624	C	CCTG	inframe_insertion	MODERATE	Gm8909	291	L/LR
x3563	chr17	48450020	C	T	synonymous_variant	LOW	Tspo2	11	V
x3563	chr17	56779985	GC	G	frameshift_variant	HIGH	Rfx2	580	A/X
x3563	chr18	9962465	G	GA	frameshift_variant	HIGH	Thoc1	117	E/EX
x3563	chr18	68339607	A	ATCTCTTG	frameshift_variant	HIGH	Mc5r	346	S/ISWX
x3563	chr18	68339609	CCAAGAGA	C	frameshift_variant	HIGH	Mc5r	347-349	QEM/X
x3563	chr19	5671541	G	A	synonymous_variant	LOW	Pcnx3	1484	L
x3563	chr19	11772911	T	C	missense_variant	MODERATE	Mrpl16	53	V/A
x3563	chr19	13815055	A	G	synonymous_variant	LOW	Olfr1499	178	F
x3563	chr19	44942413	C	T	missense_variant	MODERATE	Slf2	643	S/L
x3563	chr19	46133232	G	A	downstream_gene_variant	MODIFIER	Pitx3
x3563	chr2	14389574	A	G	missense_variant	MODERATE	Slc39a12	85	K/R
x3563	chr2	26459867	C	CGGAGGGG	frameshift_variant	HIGH	Notch1	2420	P/PPSX
x3563	chr2	52170540	G	A	missense_variant	MODERATE	Neb	6277	R/C
x3563	chr2	60605126	C	T	intron_variant	MODIFIER	Itgb6
x3563	chr2	66334231	C	T	synonymous_variant	LOW	Scn1a	193	L
x3563	chr2	67512172	C	T	missense_variant	MODERATE	Xirp2	1586	R/C
x3563	chr2	128622511	C	T	splice_region_variant&synonymous_variant	LOW	Anapc1	1688	R
x3563	chr2	131055082	G	A	synonymous_variant	LOW	Adam33	372	C
x3563	chr2	131194746	C	T	missense_variant	MODERATE	Cdc25b	489	R/C
x3563	chr2	150964162	A	G	missense_variant	MODERATE	Ninl	380	C/R
x3563	chr2	158695972	C	T	synonymous_variant	LOW	Ppp1r16b	4	H
x3563	chr2	180104073	G	A	missense_variant	MODERATE	Hrh3	27	R/C
x3563	chr3	39007120	C	T	missense_variant	MODERATE	Fat4	4284	S/L
x3563	chr3	58675989	A	ATGGCG	frameshift_variant	HIGH	Siah2	292	I/TPX
x3563	chr3	58675997	AGCCAC	A	frameshift_variant	HIGH	Siah2	288-289	VA/X
x3563	chr3	68064972	G	A	intron_variant	MODIFIER	Iqschfp
x3563	chr3	87252479	G	A	synonymous_variant	LOW	Fcrls	489	A
x3563	chr3	87995686	C	T	missense_variant	MODERATE	Bcan	262	A/T
x3563	chr3	97755472	A	G	synonymous_variant	LOW	Pde4dip	560	S
x3563	chr3	154611508	G	A	synonymous_variant	LOW	Cryz	121	L
x3563	chr4	70354747	G	A	missense_variant	MODERATE	Cdk5rap2	263	A/V
x3563	chr4	89276906	G	C	stop_gained	HIGH	Cdkn2a	90	Y/*
x3563	chr4	89294484	C	CTT	frameshift_variant	HIGH	Cdkn2a	13-14	-/X
x3563	chr4	120768846	C	T	synonymous_variant	LOW	Nfyc	147	T
x3563	chr4	138581224	G	A	splice_region_variant&synonymous_variant	LOW	Vwa5b1	767	A
x3563	chr4	152038202	C	T	missense_variant	MODERATE	Tas1r1	62	S/N
x3563	chr5	6770042	A	AT	frameshift_variant	HIGH	Zfp804b	1007	I/NX
x3563	chr5	30399275	A	C	synonymous_variant	LOW	Otof	272	P
x3563	chr5	66986278	C	T	intron_variant	MODIFIER	Limch1
x3563	chr5	71657277	G	A	synonymous_variant	LOW	Gabra4	33	S
x3563	chr5	75972287	G	A	synonymous_variant	LOW	Kdr	110	V
x3563	chr5	110151664	G	A	missense_variant	MODERATE	Chfr	308	D/N
x3563	chr5	120436399	G	A	missense_variant	MODERATE	Lhx5	256	R/Q
x3563	chr5	135734206	GC	G	frameshift_variant	HIGH	Por	524	P/X
x3563	chr5	142486848	G	GGCCTGGA	frameshift_variant	HIGH	Radil	941-942	-/SRX
x3563	chr5	142529530	G	A	synonymous_variant	LOW	Papolb	119	C
x3563	chr5	143068981	C	T	missense_variant	MODERATE	Rnf216	604	C/Y
x3563	chr5	150550846	C	T	missense_variant	MODERATE	Brca2	2405	L/F
x3563	chr6	50323083	G	A	missense_variant	MODERATE	Osbpl3	545	P/S
x3563	chr6	54817159	G	A	synonymous_variant	LOW	Znrf2	48	A
x3563	chr6	72227145	C	T	intron_variant	MODIFIER	Atoh8
x3563	chr6	135078583	C	T	synonymous_variant	LOW	Gprc5a	9	S
x3563	chr7	20872403	C	T	missense_variant	MODERATE	Vmn1r116	50	P/S
x3563	chr7	28693064	G	A	upstream_gene_variant	MODIFIER	Fbxo27
x3563	chr7	44550112	C	T	upstream_gene_variant	MODIFIER	Pold1
x3563	chr7	45361666	G	A	stop_gained	HIGH	Ppfia3	47	R/*
x3563	chr7	85619361	TA	T	frameshift_variant	HIGH	Vmn2r71	258	K/X
x3563	chr7	98144938	T	A	intron_variant	MODIFIER	Capn5
x3563	chr7	101342502	G	A	missense_variant	MODERATE	Stard10	71	R/Q
x3563	chr7	103946982	C	G	missense_variant	MODERATE	Olfr633	139	P/A
x3563	chr7	120145095	A	G	missense_variant	MODERATE	Zp2	26	F/L
x3563	chr7	123983281	G	A	missense_variant	MODERATE	Hs3st4	34	R/H
x3563	chr7	128698567	G	A	synonymous_variant	LOW	Mcmbp	602	F
x3563	chr7	140812910	T	G	missense_variant	MODERATE	Zfp941	179	K/Q
x3563	chr7	143703268	C	T	missense_variant	MODERATE	Osbpl5	399	R/Q
x3563	chr8	19126353	AT	A	frameshift_variant	HIGH	Defb34	20	H/X
x3563	chr8	40286423	G	A	splice_region_variant&synonymous_variant	LOW	Fgf20	95	F
x3563	chr8	41313307	A	G	missense_variant	MODERATE	Pcm1	1511	T/A
x3563	chr8	95278241	T	C	missense_variant&splice_region_variant	MODERATE	Cngb1	493	Q/R
x3563	chr8	124741044	C	T	stop_retained_variant	LOW	Fam89a	176	*
x3563	chr9	21143224	G	A	missense_variant&splice_region_variant	MODERATE	Cdc37	35	A/V
x3563	chr9	37657127	G	A	synonymous_variant	LOW	Tbrg1	6	G
x3563	chr9	38292067	T	C	synonymous_variant	LOW	Olfr896-ps1	41	L
x3563	chr9	40761035	G	A	missense_variant	MODERATE	Clmp	54	D/N
x3563	chr9	41157645	C	T	5_prime_UTR_variant	MODIFIER	Ubash3b
x3563	chr9	65270162	C	T	synonymous_variant	LOW	Cilp	62	I
x3563	chr9	76197030	G	A	splice_region_variant&synonymous_variant	LOW	Gfral	233	C
x3563	chr9	83398641	A	G	missense_variant&splice_region_variant	MODERATE	Lca5	369	Y/H
x3563	chr9	90229054	C	T	missense_variant	MODERATE	Tbc1d2b	244	R/H
x3563	chr9	99665725	G	A	synonymous_variant	LOW	Dzip1l	677	V
x3563	chr9	106851953	C	T	missense_variant	MODERATE	Dcaf1	564	H/Y
x3563	chrM	4475	G	GGAAGAATTGCTAATATTCATCCTATGTGGGCAATT	stop_gained&frameshift_variant	HIGH	mt-Nd2	188	G/G*IANIHPMWAIX
x3563	chrX	12037668	CTCCACAGAGGAGCCCAGCAGTGTCTGGAGCTCATTGGTGAAT	C	inframe_deletion	MODERATE	Bcor	1732-1746	EFTNELQTLLGSSVE/E
x3563	chrX	20695702	A	AAAAG	frameshift_variant	HIGH	Cdk16	245	K/KRX
x3563	chrX	72833415	C	T	stop_gained	HIGH	Gabrq	172	R/*
x3563	chrX	89931836	A	G	synonymous_variant	LOW	4930415L06Rik	252	L
x3563	chrX	166427304	G	A	missense_variant&splice_region_variant	MODERATE	Ofd1	175	A/V
x3563	chrX	169257669	C	T	stop_gained	HIGH	Arhgap6	502	Q/*
x3564	chr1	24575380	G	GT	frameshift_variant	HIGH	Col19a1	15	T/NX
x3564	chr1	104994372	C	T	missense_variant	MODERATE	Cdh20	798	A/V
x3564	chr1	126024300	G	A	missense_variant	MODERATE	Nckap5	1573	A/V
x3564	chr1	133384487	C	T	missense_variant	MODERATE	Sox13	513	R/H
x3564	chr1	188356928	C	T	missense_variant	MODERATE	Ush2a	360	T/M
x3564	chr10	5057859	C	T	missense_variant	MODERATE	Syne1	7949	D/N
x3564	chr10	20547901	G	A	synonymous_variant	LOW	Pde7b	76	H
x3564	chr10	61339203	C	T	missense_variant	MODERATE	Pald1	756	R/Q
x3564	chr10	67226048	T	TTTGGTAGTA	inframe_insertion	MODERATE	Jmjd1c	1393-1394	-/LVV
x3564	chr10	76382031	T	C	missense_variant	MODERATE	Pcnt	2137	I/V
x3564	chr10	106927739	C	T	stop_gained	HIGH	Ppfia2	1198	R/*
x3564	chr10	107662598	A	G	synonymous_variant	LOW	Ptprq	873	L
x3564	chr10	128284985	G	A	missense_variant	MODERATE	Stat2	586	R/K
x3564	chr11	32516106	C	T	synonymous_variant	LOW	Ubtd2	108	C
x3564	chr11	68991385	G	A	missense_variant	MODERATE	Pfas	884	P/L
x3564	chr11	69899710	G	A	upstream_gene_variant	MODIFIER	Acap1
x3564	chr11	95968379	G	A	missense_variant	MODERATE	Igf2bp1	435	A/V
x3564	chr11	103103932	C	T	upstream_gene_variant	MODIFIER	Plcd3
x3564	chr11	118072864	G	A	missense_variant	MODERATE	Dnah17	2528	H/Y
x3564	chr12	65097317	C	T	stop_gained	HIGH	Fancm	518	R/*
x3564	chr12	103587095	G	A	missense_variant	MODERATE	Ppp4r4	376	R/Q
x3564	chr13	89131845	C	T	missense_variant	MODERATE	Edil3	214	P/L
x3564	chr13	97961352	C	T	missense_variant	MODERATE	Arhgef28	918	G/D
x3564	chr14	8301083	C	T	missense_variant	MODERATE	Fam107a	49	R/H
x3564	chr14	61607519	G	A	downstream_gene_variant	MODIFIER	Trim13
x3564	chr14	63973121	C	T	splice_region_variant&synonymous_variant	LOW	4930578I06Rik	219	E
x3564	chr16	29407549	G	A	missense_variant	MODERATE	Atp13a4	1098	R/C
x3564	chr16	32895164	C	T	missense_variant	MODERATE	Fyttd1	154	A/V
x3564	chr16	56024255	G	A	missense_variant	MODERATE	Pcnp	83	A/V
x3564	chr16	58872556	A	G	missense_variant	MODERATE	Olfr177	198	M/T
x3564	chr16	88759442	T	G	missense_variant	MODERATE	2310034C09Rik	181	S/R
x3564	chr17	32153860	C	T	missense_variant	MODERATE	Notch3	579	R/H
x3564	chr17	34617353	C	T	stop_gained	HIGH	Ppt2	300	W/*
x3564	chr17	35867793	GA	G	frameshift_variant	HIGH	Ppp1r18	187	E/X
x3564	chr17	55802131	G	A	synonymous_variant	LOW	Adgre4	379	T
x3564	chr17	80061944	C	T	missense_variant	MODERATE	Hnrnpll	17	D/N
x3564	chr18	12305802	C	A	upstream_gene_variant	MODIFIER	Ankrd29
x3564	chr18	15063170	G	A	missense_variant	MODERATE	Kctd1	132	P/L
x3564	chr18	76978505	T	C	downstream_gene_variant	MODIFIER	Hdhd2
x3564	chr19	5717671	C	T	synonymous_variant	LOW	Ehbp1l1	1201	P
x3564	chr19	10256336	C	T	synonymous_variant	LOW	Dagla	391	K
x3564	chr19	16701133	C	T	synonymous_variant	LOW	Vps13a	1161	L
x3564	chr19	37686539	C	T	missense_variant	MODERATE	Cyp26c1	103	R/C
x3564	chr2	40927929	G	A	missense_variant	MODERATE	Lrp1b	2430	R/C
x3564	chr2	93433925	A	G	synonymous_variant	LOW	Cd82	24	G
x3564	chr2	153224618	C	T	downstream_gene_variant	MODIFIER	Plagl2
x3564	chr2	181810251	C	T	missense_variant	MODERATE	Myt1	794	P/S
x3564	chr3	31031209	G	A	synonymous_variant	LOW	Prkci	192	R
x3564	chr3	53471437	G	A	missense_variant	MODERATE	Proser1	97	A/T
x3564	chr3	89373561	C	T	downstream_gene_variant	MODIFIER	Zbtb7b
x3564	chr3	104461676	G	A	missense_variant	MODERATE	Lrig2	897	T/I
x3564	chr3	109424059	T	G	missense_variant	MODERATE	Vav3	91	S/R
x3564	chr3	129811718	T	C	missense_variant	MODERATE	Rrh	205	M/V
x3564	chr3	157988771	G	A	missense_variant	MODERATE	Ankrd13c	303	R/Q
x3564	chr4	123214079	C	T	missense_variant	MODERATE	Nt5c1a	185	A/V
x3564	chr4	126735551	G	A	synonymous_variant	LOW	Tfap2e	43	A
x3564	chr4	129489712	G	A	missense_variant	MODERATE	Tssk3	56	P/S
x3564	chr4	129601161	C	A	intron_variant	MODIFIER	Tmem234
x3564	chr4	136542340	A	AG	frameshift_variant	HIGH	Luzp1	625	K/RX
x3564	chr4	139780900	G	A	synonymous_variant	LOW	Pax7	269	R
x3564	chr4	155991885	C	T	upstream_gene_variant	MODIFIER	Sdf4
x3564	chr5	7976843	C	A	missense_variant	MODERATE	Steap4	269	Q/K
x3564	chr5	35608263	C	T	synonymous_variant	LOW	Acox3	553	Y
x3564	chr5	120694428	C	T	missense_variant	MODERATE	Dtx1	315	R/H
x3564	chr5	127563786	A	AACCTGGCTCTGCGTGGGCTTTTGGGAGCCACCGTT	frameshift_variant	HIGH	Tmem132c	1007	E/EPGSAWAFGSHRX
x3564	chr6	38591289	C	T	missense_variant&splice_region_variant	MODERATE	Luc7l2	123	A/V
x3564	chr6	39105975	T	C	synonymous_variant	LOW	Parp12	269	S
x3564	chr6	48472662	G	A	synonymous_variant	LOW	Sspo	2484	L
x3564	chr6	89595465	G	A	synonymous_variant	LOW	Chchd6	27	G
x3564	chr6	118085394	TTAAGG	T	frameshift_variant	HIGH	Rasgef1a	205-207	LKA/LX
x3564	chr6	125109101	C	T	missense_variant	MODERATE	Chd4	894	T/I
x3564	chr7	4124699	G	A	missense_variant	MODERATE	Ttyh1	129	A/T
x3564	chr7	16994969	C	T	missense_variant	MODERATE	Ccdc8	128	R/C
x3564	chr7	87001913	A	G	synonymous_variant	LOW	Vmn2r79	173	E
x3564	chr7	109460337	T	C	missense_variant	MODERATE	Trim66	900	D/G
x3564	chr7	139020132	C	T	intron_variant&non_coding_transcript_variant	MODIFIER	Gm45613
x3564	chr8	25953284	G	A	synonymous_variant	LOW	Hgsnat	479	S
x3564	chr8	45023700	G	A	missense_variant	MODERATE	Fat1	1905	A/T
x3564	chr8	46116242	C	T	missense_variant	MODERATE	Snx25	60	C/Y
x3564	chr8	82990580	G	A	missense_variant	MODERATE	Rnf150	239	A/T
x3564	chr8	84903490	C	T	missense_variant	MODERATE	Klf1	315	R/C
x3564	chr8	122783989	G	A	intron_variant	MODIFIER	Galnt2l
x3564	chr8	124003700	A	G	splice_region_variant&synonymous_variant	LOW	Taf5l	83	D
x3564	chr9	38180123	C	G	missense_variant	MODERATE	Olfr891	233	L/F
x3564	chr9	62755731	C	T	synonymous_variant	LOW	Itga11	576	I
x3564	chr9	104039344	C	T	upstream_gene_variant	MODIFIER	Gm28305
x3564	chr9	109841931	C	T	missense_variant	MODERATE	Nme6	80	P/S
x3564	chrX	72008311	G	A	missense_variant	MODERATE	Cnga2	264	R/H
x3564	chrX	75172874	TCA	T	stop_gained&frameshift_variant	HIGH	F8	2313-2314	CE/*
x3564	chrX	136767184	C	T	splice_region_variant&synonymous_variant	LOW	Glra4	310	K
x3564	chrX	147394350	G	A	missense_variant	MODERATE	Il13ra2	159	S/F
x3564	chrX	161300996	A	G	missense_variant	MODERATE	Gm15262	47	D/G
x3565	chr1	34163077	G	A	missense_variant	MODERATE	Dst	666	R/H
x3565	chr1	64575228	G	A	intron_variant	MODIFIER	Creb1
x3565	chr1	66506686	G	A	synonymous_variant	LOW	Unc80	465	T
x3565	chr1	84794218	G	A	stop_gained	HIGH	Trip12	70	R/*
x3565	chr1	90807978	C	T	missense_variant	MODERATE	Col6a3	650	E/K
x3565	chr1	128372188	G	A	missense_variant	MODERATE	Dars	353	A/V
x3565	chr1	164132145	G	A	synonymous_variant	LOW	Selp	323	A
x3565	chr1	165321438	G	A	missense_variant&splice_region_variant	MODERATE	Gpr161	459	A/T
x3565	chr10	52417966	A	G	synonymous_variant	LOW	Nus1	75	G
x3565	chr10	68041800	G	A	synonymous_variant	LOW	Rtkn2	566	A
x3565	chr10	75739449	G	T	synonymous_variant	LOW	Cabin1	587	T
x3565	chr10	77910310	G	A	missense_variant	MODERATE	Trpm2	1463	H/Y
x3565	chr10	78193369	A	G	synonymous_variant	LOW	Trappc10	1111	L
x3565	chr10	79999683	C	T	downstream_gene_variant	MODIFIER	Cnn2
x3565	chr10	80029164	A	G	missense_variant	MODERATE	Arhgap45	987	E/G
x3565	chr10	88379481	C	T	synonymous_variant	LOW	Gnptab	21	Y
x3565	chr10	89600210	C	T	missense_variant	MODERATE	Slc17a8	169	A/T
x3565	chr10	93575399	C	T	synonymous_variant	LOW	Ccdc38	423	S
x3565	chr10	102389361	T	C	stop_lost	HIGH	Mgat4c	479	*/Q
x3565	chr10	107644242	C	T	missense_variant	MODERATE	Ptprq	1056	G/S
x3565	chr10	120182552	C	T	missense_variant	MODERATE	Irak3	97	R/Q
x3565	chr11	3291157	G	T	missense_variant	MODERATE	Patz1	182	D/Y
x3565	chr11	11754136	GGAGGGACGCCCTCACCGGCCACCT	G	inframe_deletion	MODERATE	Ikzf1	184-192	RRDALTGHL/R
x3565	chr11	11769007	G	A	missense_variant	MODERATE	Ikzf1	325	R/H
x3565	chr11	48802321	C	T	synonymous_variant	LOW	Rack1	110	S
x3565	chr11	55124919	C	T	missense_variant	MODERATE	Slc36a3	470	A/T
x3565	chr11	69228071	C	T	synonymous_variant	LOW	Gucy2e	698	R
x3565	chr11	69326791	G	A	missense_variant	MODERATE	Kcnab3	37	G/D
x3565	chr11	69651700	C	T	missense_variant	MODERATE	Fxr2	571	P/L
x3565	chr11	69828495	C	T	synonymous_variant	LOW	Nlgn2	176	K
x3565	chr11	74842592	G	A	missense_variant	MODERATE	Mnt	350	A/T
x3565	chr11	79660842	G	A	intron_variant	MODIFIER	Rab11fip4
x3565	chr11	94968377	G	A	intron_variant	MODIFIER	Sgca
x3565	chr11	99238561	C	T	missense_variant	MODERATE	Krt222	140	R/H
x3565	chr11	102402084	C	T	synonymous_variant	LOW	Rundc3a	434	S
x3565	chr11	102437700	C	T	synonymous_variant	LOW	Fam171a2	744	S
x3565	chr11	104357500	C	T	missense_variant	MODERATE	Kansl1	543	V/I
x3565	chr11	104870669	G	A	synonymous_variant	LOW	Gm11639	2438	V
x3565	chr11	105840736	G	A	missense_variant	MODERATE	Tanc2	446	R/Q
x3565	chr11	120273005	G	A	missense_variant	MODERATE	Bahcc1	710	A/T
x3565	chr12	38438713	G	A	missense_variant	MODERATE	Dgkb	693	E/K
x3565	chr12	73103475	G	A	synonymous_variant	LOW	Six4	765	T
x3565	chr12	75967570	C	T	synonymous_variant	LOW	Syne2	3178	H
x3565	chr12	79276409	G	A	synonymous_variant	LOW	Zfyve26	854	I
x3565	chr12	98900897	G	A	synonymous_variant	LOW	Eml5	44	G
x3565	chr12	110656406	C	T	missense_variant	MODERATE	Dync1h1	3510	A/V
x3565	chr12	111321587	G	A	missense_variant	MODERATE	Cdc42bpb	509	R/C
x3565	chr12	116144175	C	T	synonymous_variant	LOW	Vipr2	393	C
x3565	chr13	14610530	C	T	missense_variant	MODERATE	Mrpl32	174	V/I
x3565	chr13	49703225	G	A	missense_variant	MODERATE	Iars	318	G/D
x3565	chr13	54528330	C	T	synonymous_variant	LOW	Simc1	953	I
x3565	chr13	69738917	G	A	missense_variant	MODERATE	Ube2ql1	142	R/W
x3565	chr13	81473029	T	C	missense_variant	MODERATE	Adgrv1	3868	I/V
x3565	chr13	91771783	G	A	missense_variant	MODERATE	Acot12	279	G/D
x3565	chr13	96504568	G	A	synonymous_variant	LOW	Polk	160	C
x3565	chr13	100426092	T	A	missense_variant	MODERATE	Naip1	855	Y/F
x3565	chr13	100426104	G	T	missense_variant	MODERATE	Naip1	851	S/Y
x3565	chr13	111775868	C	T	splice_region_variant&synonymous_variant	LOW	Map3k1	206	V
x3565	chr15	76329043	G	A	missense_variant	MODERATE	Exosc4	62	R/Q
x3565	chr15	85789103	G	A	missense_variant	MODERATE	Ppara	165	G/E
x3565	chr16	5197581	C	T	synonymous_variant	LOW	Nagpa	439	R
x3565	chr17	24565435	C	T	synonymous_variant	LOW	Pkd1	318	S
x3565	chr17	29366976	C	T	missense_variant	MODERATE	Fgd2	178	A/V
x3565	chr17	37271221	G	A	synonymous_variant	LOW	H2-M3	189	L
x3565	chr17	43643656	G	A	synonymous_variant	LOW	Slc25a27	306	F
x3565	chr17	48264981	G	A	synonymous_variant	LOW	Treml4	137	S
x3565	chr17	65824309	G	A	missense_variant	MODERATE	Ppp4r1	366	A/T
x3565	chr17	74604532	T	C	missense_variant	MODERATE	Birc6	1513	F/S
x3565	chr17	80275537	G	A	missense_variant	MODERATE	Dhx57	213	A/V
x3565	chr17	83445973	G	A	missense_variant	MODERATE	Eml4	358	D/N
x3565	chr18	54987831	G	A	missense_variant	MODERATE	Zfp608	228	A/V
x3565	chr19	6171446	G	T	synonymous_variant	LOW	Batf2	95	L
x3565	chr19	12428430	C	T	missense_variant	MODERATE	Pfpl	15	A/V
x3565	chr19	22914431	C	T	splice_region_variant&synonymous_variant	LOW	Trpm3	892	L
x3565	chr19	29348999	G	A	missense_variant	MODERATE	Plgrkt	110	A/V
x3565	chr19	32811748	T	TA	frameshift_variant	HIGH	Pten	182	L/LX
x3565	chr19	44836085	CGTCTGACCGCCCACCCCAGAGGGAGGGAGGACCGAAGCGACGCGCTGCCTCTCGGCCACCGTCCCT	C	3_prime_UTR_variant	MODIFIER	Pax2
x3565	chr19	50168576	G	A	missense_variant	MODERATE	Sorcs1	1070	H/Y
x3565	chr19	53331364	C	T	synonymous_variant	LOW	Mxi1	96	G
x3565	chr2	5921665	C	T	missense_variant&splice_region_variant	MODERATE	Dhtkd1	388	G/R
x3565	chr2	10543034	T	C	missense_variant	MODERATE	Sfmbt2	476	Y/H
x3565	chr2	26460664	C	CT	frameshift_variant	HIGH	Notch1	2154-2155	-/X
[truncated: 5,183 more rows]

## Sheet: Table S3
Table S3: SCNAs identified within radiation-induced mouse lymphomas by whole exome sequencing.
Log2 copy number ratios are displayed for each gene with a somatic CNA.
Mouse	Genotype	0610010F05Rik	1110004F10Rik	1110017D15Rik	1110059E24Rik	1300017J02Rik	1500009C09Rik	1500009L16Rik	1500011B03Rik	1600014C10Rik	1700001C19Rik	1700001F09Rik	1700001L19Rik	1700001O22Rik	1700003E16Rik	1700003G18Rik	1700003H04Rik	1700006A11Rik	1700007K13Rik	1700008O03Rik	1700010I14Rik	1700010N08Rik	1700011L22Rik	1700012A03Rik	1700012B07Rik	1700012B09Rik	1700012P22Rik	1700013D24Rik	1700013F07Rik	1700013H16Rik	1700015G11Rik	1700016C15Rik	1700016D06Rik	1700016H13Rik	1700016L21Rik	1700017N19Rik	1700018B08Rik	1700019A02Rik	1700019N19Rik	1700020N01Rik	1700021F07Rik	1700024G13Rik	1700024N05Rik	1700025C18Rik	1700025G04Rik	1700028K03Rik	1700028P14Rik	1700029F12Rik	1700029H14Rik
x1155	Phlda3 -/-	0	0	0	-0.314947	0	0.200259	0.48046	0	0	0	0	0	0	0	0	0	0	0	-0.205922	0	-0.231243	0	0	0	0	0	0	0	0	-0.272517	0	0	0	0.382099	0.297415	0	-0.39629	0	0	0.30831	0	0	0	0	0	-0.358914	-0.207262	0
x1159	Phlda3 -/-	0	0	0	0	0	0	0	0	0	0	0	0	0	-0.210696	0	-0.658714	0	0	0	0	0	0	0	0	0	0	0	0	0	0	0	-0.300842	0	0.254217	-0.24363	0	0	0	0	0	0	0	-0.342838	0	0	0	0.291415	0
x2167	Phlda3 -/-	0	0	0	-0.223517	0	0.645289	0	0	0	0	0.24076	0	0	0	0	0	-0.232354	0	-0.210855	0	0	0	-1.65375	0	0	0	0	-0.227541	0	0	0	0	-0.377488	0	0	0	0	0	0	0.291455	0.288406	0	0	-0.464019	0	0	0	0
x2170	Phlda3 -/-	0	0	0	0	0	0	0	0	0	0.235465	0	0	0	0	0	0	0	0	0	0	0	0	0	0	0	0	0	0	0	-0.211067	0	0	0	0	0	0	0	0	0	0	0	0	0	-0.746287	0	0	0	0
x3559	Phlda3 -/-	0	0	-0.821264	0	0	0.280086	0	0	0	0	0.419992	0	0	0	0	0	0	0	0	0	0	0	0	0	0	0	0	0	0	0	0	0	0	0	0	0	0	0	0	0	0.492656	0	-0.281981	0	0.219252	0	0	0
x3562	Phlda3 -/-	0	0	0	0	0	0.255808	0	0	-0.304353	0	0	0	0	0	-0.286301	0	0	0	0	-0.696326	0.288203	0	0	0	0	0	0	0	0	0	0	0	-0.278695	0	0	0	0	0	0	0	0	-1.21788	0	-0.829938	-0.228906	0	0	0
x3563	Phlda3 -/-	0	0	0	0	0	-0.320866	0	0	0	0	0	0	0	0	0	-0.605952	0	0	0	0	0	0	0	0	0	0	0	0	0	0	0	0	0	0	0	0	0	0	0	0	0	0	0	0	0	0	0	0
x3564	Phlda3 -/-	0	0	0	0	0	0.482533	0	0	0	0	0	0	0	0	0	0	0	0	0	0	0	0	0	0	0	0	0	0	0	0	0	0	0	0	0	0	0	0	0	0	0	-0.238826	-0.20686	0	0	0	0	0
x3565	Phlda3 -/-	0	0	0	0	0	0.547848	0	0	0	0	0.444929	0	0	0	0	0	0	0	0	0	0	-0.259091	0	0	0	0	0	0	0	0	0.591129	0	0	0	0	0	-0.41491	0	0	0	0.448641	-1.21978	0.230543	0	0	0	-0.593268	0
x1215	Phlda3 +/-	0	0	0	-0.208027	0	0.49085	0	0	0	0	0	-0.248281	0	0	0	0	-0.223541	0	0	0	0	-0.204605	-1.79392	0	-0.939658	0	0.211477	0	-0.904661	0	0	0	0.225191	0	0	0	-0.494048	0	0.321726	0	-0.209636	0	0	-0.753141	0	0	0	0
x1217	Phlda3 +/-	0.632161	0	0.650818	0	0	1.11467	0	0.226242	0	0	0.81735	0	0	0	0	0	0	0	0	0	0.206066	0.422854	0	0.44711	0	-1.39841	0.30458	-0.300817	-0.31642	-0.314157	1.27344	0.416457	0.24775	0.581602	0	0.436043	0.669778	0	-0.341213	-0.459147	0.975818	-1.18635	0	0	0.478728	0	0	0.347418
x2173	Phlda3 +/-	0	0	-0.435863	0	0	0.490132	0	0	0	0	0	0	0	0	0	-0.733298	0	0	0	0	0	0	0	0	0	0	0	0	0.346961	0	0.477385	0	0	0	-0.226188	0	0	0	0	0	0	0	0	0	0	0	0.24122	0
x3233	Phlda3 +/-	0	0	0	0	0	0	0	0	-0.243239	0.214665	0	0	0	0	0	-0.683598	0	0	0	0	0	0	0.275796	0	0	-0.637039	0	0	0	0	0	0	0	0	-0.450423	-0.439404	0	0	0	0	0	0	0	-0.523088	0	0	0	-0.266087
x3554	Phlda3 +/-	0	0	0	0	0	0.734858	0	0	0	0	0	0	0	0	0	0	-0.255761	0.245403	0	0	0	0	-1.47639	0	0	0	0	0	0	0	0	0	0	0	0	0	0	0	0	0	0.210931	0	-0.354155	0	0	0	0	0
x3555	Phlda3 +/-	0	0	0	0	0	0	0	0	0	0	0	0	0	0	0	-0.609362	0	-0.360995	0	0	0	0	0	0	0	0	0	-0.229716	0	0	0.556349	0	0.258225	0	-0.246587	0	-0.382977	0	0	0.338022	0	0	0	0	0	0	0	0
x3558	Phlda3 +/-	0	0	0	0	0	0	0	0	0	0	0	0	0	0	0	-0.570297	0	0	0	0	0	0	0	0	0	0	0	-0.284273	0	0	0.406021	0	0	0.507078	0	0	0.544066	0	0.251412	0	0	0	0	0	0.256126	0	0	0
x1213	Phlda3 WT	0	0	0	0	0	0	0	0	0	0	0	0	0	0	-0.21521	0	0	0	0	0	0	0	0	0	0	0	0	0	-0.232248	0	0	0	0	0	0	0	-0.20848	0	0	0	0	0	0	0	0	-0.203707	0	0
x1216	Phlda3 WT	-0.971466	0	0	0	0	0	0	0	0	0	0	0	0	-0.231866	-0.258485	0	-0.211792	0	0	0	0	-0.229452	0	0	0.221942	0	0	0	0	-0.212361	0	0	0	0	0	0	0.20809	0	0	0	0	0	0	0	0	-0.231159	0	0
x1218	Phlda3 WT	0	0	0.202422	-0.441253	0	-1.60682	0	0	-0.201503	0.285835	0	0	0	0	-0.249655	-1.33198	-0.333497	0	0	0	0	0	0	0	0	0.310264	0	0	0.218692	-0.231335	0	-0.395817	0.335688	0	0	-0.262402	-0.322463	-0.540613	0	0.205276	0	0	0	0	0.509926	-0.56127	-0.590271	-0.254366
x1219	Phlda3 WT	0	0	0	-0.215003	0	0.527649	0	0.537425	-0.248832	0	0.43283	0	0	0	0	0	-0.242324	0	0	0	0	0	0	-0.249694	0	0	0	0.215975	0	0	-0.26939	0	0.532995	0	-0.22223	0	0	0	0	0	0.724776	-1.27206	0	-0.412053	0.61733	0	0	0
x2171	Phlda3 WT	0	0	0	0	0	0.548474	0	0	0	0	0	0	0	0	0	-0.58771	0	0	0	0	0	0	-0.219175	0	0	0	0	-0.58246	0	0	0	-0.47459	0	0	0	0	0	0	0	0	0	-1.16398	0	0	0	0	0	0
x2172	Phlda3 WT	0.548106	0.431857	0.253163	0	0.419489	0.391764	0	0.67338	0.547703	0	0.626801	0	-0.294127	0	0.461203	-0.606305	0	-0.308641	0	-0.266107	0.453528	0	0	0.529379	0.341239	0.49701	0	0	-0.275448	0.452932	0.532146	0	0.57687	0.385242	0	-0.271395	0.451168	-0.207816	0	-0.243497	0.636637	-1.17506	0	0.40996	0.689691	-0.308723	0	0
x3553	Phlda3 WT	0	0	0	0	0	0.400091	0	0	0	0	0	0	0	0	0	-0.551694	0	0	0	0	0.204181	0	-1.50026	0	0	0	0	0	0	0	0	0	0	0	0	0	0	0	-0.221878	0	0	-1.10618	-0.24967	0	0	0	0	0
x3557	Phlda3 WT	0	0.220218	0	0	0	0.482139	0	0	0	0	0.293522	0	0	0	0	0	0	0.294992	0	0	0	-0.207975	0	0	0	0	-0.246936	0	0	0	0	0	0	0	0	0	0	0	0	0	0.285848	0	0	0	0.217382	0	0	0
[truncated: 5,000 more columns]

## Sheet: Table S4
Table S4: Comparison of COSMIC Tier 1 genes with SNVs or indels by mouse genotype.
P value calculated using Fisher's exact test and adjusted for multiple comparisons using the Benjamini-Hochberg procedure.
Gene	P value	Adjusted P value
Polq	0.076087	0.976563
Rel	0.076087	0.976563
Cux1	0.0864625	0.976563
Numa1	0.177536	0.976563
Pbrm1	0.177536	0.976563
Atrx	0.177536	0.976563
Pik3r1	0.177536	0.976563
Arhgef12	0.177536	0.976563
Lrp1b	0.211462	0.976563
Brca2	0.272727	0.976563
Atr	0.291667	0.976563
Nsd1	0.291667	0.976563
Bcr	0.291667	0.976563
Ptprk	0.291667	0.976563
Mrtfa	0.291667	0.976563
Cic	0.291667	0.976563
Egfr	0.291667	0.976563
Gata3	0.291667	0.976563
Knl1	0.291667	0.976563
Pik3cb	0.291667	0.976563
Msh2	0.291667	0.976563
Pde4dip	0.291667	0.976563
Prex2	0.291667	0.976563
Smarcb1	0.291667	0.976563
Eps15	0.291667	0.976563
Nsd3	0.291667	0.976563
Smad4	0.291667	0.976563
Ntrk1	0.291667	0.976563
Smarca4	0.291667	0.976563
Kdm5c	0.291667	0.976563
Alk	0.291667	0.976563
Pax8	0.291667	0.976563
Brca1	0.291667	0.976563
Xpc	0.291667	0.976563
Ezr	0.307971	0.976563
Bcor	0.335968	0.976563
Ddx3x	0.337425	0.976563
Ncor1	0.359684	0.976563
Trrap	0.373518	0.976563
Notch1	0.398585	0.976563
Pten	0.407115	0.976563
Mtor	0.407115	0.976563
Trp53	0.417973	0.976563
Bcl11b	0.51087	0.976563
Ptpn11	0.51087	0.976563
Ppfibp1	0.51087	0.976563
Kif5b	0.51087	0.976563
Crtc3	0.608696	0.976563
Ros1	0.608696	0.976563
Wrn	0.608696	0.976563
Myc	0.625	0.976563
Pou5f1	0.625	0.976563
Pdgfra	0.625	0.976563
Tet1	0.625	0.976563
Gnas	0.625	0.976563
Keap1	0.625	0.976563
Epas1	0.625	0.976563
Fbxo11	0.625	0.976563
Snd1	0.625	0.976563
Myod1	0.625	0.976563
Palb2	0.625	0.976563
Atm	0.625	0.976563
Ptch1	0.625	0.976563
Erbb3	0.625	0.976563
Ext1	0.625	0.976563
Myh9	0.625	0.976563
Tsc2	0.625	0.976563
Setbp1	0.625	0.976563
Atp1a1	0.625	0.976563
Cebpa	0.625	0.976563
Kdm6a	0.625	0.976563
Zrsr2	0.625	0.976563
Tlx3	0.625	0.976563
Per1	0.625	0.976563
Fli1	0.625	0.976563
Tent5c	0.625	0.976563
Fancg	0.625	0.976563
Kdm5a	0.625	0.976563
Rpl5	0.625	0.976563
Nfkbie	0.625	0.976563
Top1	0.625	0.976563
Wwtr1	0.625	0.976563
Hras	0.625	0.976563
Elf4	0.625	0.976563
Clip1	0.625	0.976563
Trip11	0.625	0.976563
Mycl	0.625	0.976563
Myb	0.625	0.976563
Ranbp2	0.625	0.976563
Cd79b	0.625	0.976563
Runx1	0.625	0.976563
Mllt10	0.625	0.976563
Runx1t1	0.625	0.976563
Rpl22	0.625	0.976563
Hook3	0.625	0.976563
Maf	0.625	0.976563
Bcorl1	0.73913	1
Kmt2c	0.73913	1
Ptprt	0.73913	1
Ikzf1	0.865686	1
Fat1	1	1
Ezh2	1	1
Flt4	1	1
Fat4	1	1
Rbm10	1	1
Fubp1	1	1
Ep300	1	1
Map3k1	1	1
Afdn	1	1
Nutm2	1	1
Cdkn2a	1	1
Patz1	1	1
Spen	1	1
Chd4	1	1
Etv1	1	1
Strn	1	1
Cblc	1	1
Btk	1	1
Ntrk3	1	1
Zfhx3	1	1
Setd2	1	1
Cltc	1	1
Malt1	1	1
Phox2b	1	1
Cdh11	1	1
Tgfbr2	1	1
Ncoa2	1	1
Prkar1a	1	1
Nin	1	1
Map3k13	1	1
Plcg1	1	1
Fes	1	1
Jak3	1	1
Myo5a	1	1
Ctnnb1	1	1
Tfe3	1	1
Stag2	1	1
Amer1	1	1
Jak1	1	1
Pax5	1	1
Ercc5	1	1
Acsl3	1	1
Xpo1	1	1
Hlf	1	1
Srsf2	1	1
Hif1a	1	1
Jak2	1	1
Gm8909	1	1
Pcm1	1	1
Eml4	1	1

## Sheet: Table S5
Table S5: Comparison of COSMIC Tier 1 genes with SCNAs by mouse genotype.
P value calculated using Fisher's exact test and adjusted for multiple comparisons using the Benjamini-Hochberg procedure.
Gene	P value	Adjusted P value
Keap1	0.00181159	0.395833
Ncor2	0.00181159	0.395833
Ptpn11	0.00988142	0.816667
Sh2b3	0.00988142	0.816667
Srsf3	0.0101935	0.816667
Stag2	0.0113636	0.816667
Kdsr	0.016725	0.816667
Usp8	0.0170585	0.816667
Ercc4	0.0227215	0.816667
Cdh11	0.0313636	0.816667
Pdgfra	0.0449605	0.816667
Gopc	0.0449605	0.816667
Ccnd3	0.0449605	0.816667
Knl1	0.0449605	0.816667
Nfkbie	0.0449605	0.816667
Birc3	0.0449605	0.816667
Smad2	0.0480896	0.816667
Cnot3	0.0480896	0.816667
Cyld	0.0480896	0.816667
Spop	0.0517995	0.816667
Notch1	0.0520075	0.816667
Ezr	0.0535815	0.816667
Sdhc	0.0543774	0.816667
Prrx1	0.0626007	0.816667
Polq	0.0751676	0.816667
Bcl2	0.0777339	0.816667
Stat5b	0.0777339	0.816667
Wif1	0.0825879	0.816667
Ywhae	0.0889328	0.816667
Afdn	0.0889328	0.816667
Bard1	0.0889328	0.816667
Flt3	0.0985776	0.816667
Fh1	0.103807	0.816667
Xpc	0.103807	0.816667
Hook3	0.103807	0.816667
Crebbp	0.114625	0.816667
Ciita	0.114625	0.816667
Nsd2	0.114625	0.816667
Chek2	0.114625	0.816667
Hnf1a	0.114625	0.816667
Sbds	0.114625	0.816667
Fgfr3	0.114625	0.816667
Mn1	0.114625	0.816667
Ptpn13	0.114625	0.816667
Hip1	0.114625	0.816667
Ext2	0.114625	0.816667
Cux1	0.114625	0.816667
Ptk6	0.114625	0.816667
Nono	0.114625	0.816667
Rel	0.114625	0.816667
Dicer1	0.140316	0.816667
Brca2	0.140316	0.816667
Rpl5	0.140316	0.816667
Psip1	0.140316	0.816667
Pole	0.140316	0.816667
Myo5a	0.140316	0.816667
Rpl22	0.140316	0.816667
Zfhx3	0.140316	0.816667
Acsl3	0.140316	0.816667
Aff4	0.140316	0.816667
Atrx	0.140316	0.816667
Elk4	0.14175	0.816667
Picalm	0.142657	0.816667
Sf3b1	0.169466	0.816667
Tcea1	0.169466	0.816667
Aff3	0.169466	0.816667
Rbm10	0.169466	0.816667
Erbb4	0.169466	0.816667
Tfe3	0.169466	0.816667
Alk	0.169466	0.816667
Nf1	0.169466	0.816667
Aspscr1	0.169466	0.816667
Nsd3	0.169466	0.816667
Pcm1	0.169466	0.816667
Herpud1	0.169466	0.816667
Ercc3	0.16996	0.816667
Max	0.171521	0.816667
Ikzf1	0.176942	0.816667
Fli1	0.177536	0.816667
Akt2	0.177536	0.816667
U2af1	0.177536	0.816667
Atr	0.177536	0.816667
Sdhd	0.177536	0.816667
Mecom	0.177536	0.816667
Cd79a	0.177536	0.816667
Tgfbr2	0.177536	0.816667
Wt1	0.177536	0.816667
Nutm1	0.177536	0.816667
Ss18l1	0.177536	0.816667
Trim27	0.177536	0.816667
Pde4dip	0.177536	0.816667
Foxp1	0.177536	0.816667
Smarca4	0.177536	0.816667
Maml2	0.177536	0.816667
Blm	0.177536	0.816667
Ppp6c	0.204285	0.920337
Slc34a2	0.204285	0.920337
Il7r	0.213454	0.93227
Apobec3	0.213454	0.93227
Ext1	0.213454	0.93227
Pbx1	0.226496	0.93227
Pik3cb	0.232492	0.93227
Cdc73	0.232492	0.93227
Rap1gds1	0.245833	0.93227
Ctcf	0.245833	0.93227
Vhl	0.258893	0.93227
Epas1	0.262846	0.93227
Nbn	0.262846	0.93227
Nfe2l2	0.262846	0.93227
Wdcp	0.267869	0.93227
Myh11	0.272727	0.93227
Msh2	0.272727	0.93227
Gata3	0.272727	0.93227
Kmt2c	0.272727	0.93227
Cbfa2t3	0.272727	0.93227
Itk	0.272727	0.93227
Fip1l1	0.283609	0.93227
Mapk1	0.291667	0.93227
Met	0.291667	0.93227
Jak3	0.291667	0.93227
Trim33	0.291667	0.93227
Sfrp4	0.291667	0.93227
Set	0.291667	0.93227
Foxo3	0.291667	0.93227
Egfr	0.293952	0.93227
Dek	0.307971	0.93227
Casp8	0.337425	0.93227
Kat6a	0.337425	0.93227
Sdha	0.337425	0.93227
Cblb	0.337425	0.93227
Bcl7a	0.338924	0.93227
Fcgr2b	0.338924	0.93227
Myc	0.347018	0.93227
Trp63	0.347018	0.93227
Fat1	0.347018	0.93227
Tmprss2	0.347018	0.93227
Bcl11b	0.357187	0.93227
Kdm5c	0.357187	0.93227
Top1	0.357187	0.93227
Cdx2	0.359684	0.93227
Brca1	0.359684	0.93227
Kdr	0.359684	0.93227
Kit	0.359684	0.93227
Nfatc2	0.359684	0.93227
Tlx1	0.359684	0.93227
Msi2	0.359684	0.93227
Stat3	0.359684	0.93227
Xpo1	0.359684	0.93227
Ncor1	0.359684	0.93227
Kras	0.359684	0.93227
Prkar1a	0.359684	0.93227
Acvr1	0.359684	0.93227
Flt4	0.359684	0.93227
Plcg1	0.359684	0.93227
Ell	0.359684	0.93227
Map2k4	0.359684	0.93227
Med12	0.359684	0.93227
Cbl	0.359684	0.93227
Nr4a3	0.359684	0.93227
Fgfr1	0.359684	0.93227
Map2k1	0.359684	0.93227
Ctnnb1	0.359684	0.93227
Mtor	0.359684	0.93227
Bcl9l	0.359684	0.93227
Tnfrsf14	0.359684	0.93227
Ndrg1	0.362009	0.93227
Pten	0.362009	0.93227
Gm14459	0.373518	0.93227
Axin2	0.373518	0.93227
Ssxb2	0.373518	0.93227
Tcf3	0.389291	0.93227
Phf6	0.417973	0.93227
Erg	0.432078	0.93227
Lrig3	0.432078	0.93227
Rad21	0.441458	0.93227
Pms2	0.456522	0.93227
Tbl1xr1	0.456522	0.93227
Trrap	0.456522	0.93227
Gnaq	0.456522	0.93227
Gnas	0.456522	0.93227
Clip1	0.456522	0.93227
Ncoa2	0.466542	0.93227
Msh6	0.48513	0.93227
Drosha	0.48513	0.93227
Ccnb1ip1	0.48513	0.93227
Rac1	0.48513	0.93227
Smad3	0.501976	0.93227
Wwtr1	0.501976	0.93227
Fgfr4	0.510714	0.93227
Gpc3	0.510714	0.93227
Suz12	0.510714	0.93227
Zfp521	0.510714	0.93227
Card11	0.510714	0.93227
Ebf1	0.510714	0.93227
Smarce1	0.510714	0.93227
Lasp1	0.510714	0.93227
Mitf	0.51087	0.93227
Rabep1	0.51087	0.93227
Taf15	0.51087	0.93227
Rara	0.51087	0.93227
Flcn	0.51087	0.93227
Rnf213	0.51087	0.93227
Etv6	0.51087	0.93227
Ddx3x	0.51087	0.93227
Etv4	0.51087	0.93227
Col1a1	0.51087	0.93227
Mllt6	0.51087	0.93227
Hlf	0.51087	0.93227
Bub1b	0.51087	0.93227
Msn	0.51087	0.93227
Ddx6	0.51087	0.93227
Src	0.51087	0.93227
Ros1	0.51087	0.93227
Nup214	0.51087	0.93227
Apc	0.51087	0.93227
Crtc1	0.51087	0.93227
Kdm5a	0.51087	0.93227
Ikbkb	0.51087	0.93227
Arid2	0.515211	0.93227
Rspo2	0.515211	0.93227
Pdgfb	0.515211	0.93227
Smarcd1	0.515211	0.93227
Lifr	0.515211	0.93227
Pot1a	0.515211	0.93227
Ncoa1	0.537896	0.93227
Pdcd1lg2	0.557084	0.93227
Pax7	0.557084	0.93227
Kat6b	0.557084	0.93227
Bcl11a	0.557084	0.93227
Abi1	0.571874	0.93227
Gas7	0.571874	0.93227
Prex2	0.571874	0.93227
Bmpr1a	0.589033	0.93227
Chd4	0.608696	0.93227
Kcnj5	0.608696	0.93227
Mlf1	0.608696	0.93227
Creb3l2	0.608696	0.93227
Fas	0.608696	0.93227
Traf7	0.608696	0.93227
Fubp1	0.608696	0.93227
Lrp1b	0.608696	0.93227
Snd1	0.608696	0.93227
Sdc4	0.608696	0.93227
Pik3r1	0.608696	0.93227
Tcf12	0.608696	0.93227
Bax	0.608696	0.93227
Arid1b	0.625	0.93227
Pot1b	0.625	0.93227
Nt5c2	0.625	0.93227
Sufu	0.625	0.93227
Tert	0.625	0.93227
Kmt2a	0.625	0.93227
Il21r	0.625	0.93227
Sdhaf2	0.625	0.93227
Fance	0.625	0.93227
Atm	0.625	0.93227
Setd2	0.625	0.93227
Palb2	0.625	0.93227
Ddx10	0.625	0.93227
Arhgef12	0.625	0.93227
Pafah1b2	0.625	0.93227
Pml	0.625	0.93227
Ccne1	0.625	0.93227
Bcl3	0.625	0.93227
Lef1	0.625	0.93227
Idh2	0.625	0.93227
Fes	0.625	0.93227
Rspo3	0.625	0.93227
Pdgfrb	0.625	0.93227
Syk	0.625	0.93227
Smo	0.625	0.93227
Ddb2	0.625	0.93227
Ercc2	0.625	0.93227
Arnt	0.625	0.93227
Brd4	0.625	0.93227
Prdm1	0.625	0.93227
Tfeb	0.625	0.93227
Ppfibp1	0.625	0.93227
Myb	0.625	0.93227
Pparg	0.625	0.93227
Nutm2	0.625	0.93227
Numa1	0.625	0.93227
Pik3ca	0.625	0.93227
Tsc2	0.625	0.93227
Tet2	0.625	0.93227
Crtc3	0.625	0.93227
Fhit	0.633035	0.93227
Ncoa4	0.633035	0.93227
Cd274	0.633035	0.93227
Nin	0.633035	0.93227
Abl2	0.644269	0.93227
Atp2b3	0.644269	0.93227
Tpr	0.644269	0.93227
Creb1	0.644269	0.93227
Lpp	0.644269	0.93227
Acvr2a	0.644269	0.93227
Tet1	0.644269	0.93227
Idh1	0.644269	0.93227
Atic	0.644269	0.93227
Ercc5	0.644269	0.93227
Fgfr2	0.644269	0.93227
Cbfb	0.644269	0.93227
Ppp2r1a	0.653022	0.93872
Mllt3	0.653022	0.93872
Trip11	0.674708	0.959596
Pax3	0.674708	0.959596
Cdkn2a	0.678456	0.959596
Bcl10	0.6917	0.959596
Prkaca	0.6917	0.959596
Rnf43	0.6917	0.959596
Prdm16	0.6917	0.959596
Nfib	0.6917	0.959596
Cltc	0.6917	0.959596
Ppm1d	0.6917	0.959596
Xpa	0.6917	0.959596
Tcf7l2	0.720408	0.977792
Sdhb	0.720408	0.977792
Hmga2	0.720408	0.977792
Btk	0.720408	0.977792
Bcor	0.73497	0.977792
Cblc	0.73497	0.977792
Ccdc6	0.73497	0.977792
Ewsr1	0.73497	0.977792
Zrsr2	0.73497	0.977792
Stil	0.73497	0.977792
Fbxo11	0.73913	0.977792
Pou2af1	0.73913	0.977792
Rpn1	0.73913	0.977792
Foxo1	0.73913	0.977792
Ptprb	0.73913	0.977792
Ret	0.750988	0.977792
Atf1	0.753758	0.977792
Ubr5	0.760753	0.977792
Kmt2d	0.760753	0.977792
Col2a1	0.760753	0.977792
Mrtfa	0.760753	0.977792
Trim24	0.760753	0.977792
Runx1t1	0.760753	0.977792
Zbtb16	0.760753	0.977792
Jak1	0.760753	0.977792
Tnfrsf17	0.769148	0.983167
Rb1	0.771685	0.983167
Etv1	0.771685	0.983167
Csf3r	0.810277	0.991101
Arid1a	0.810277	0.991101
Kif5b	0.810277	0.991101
Pax8	0.810277	0.991101
Ccnd2	0.810277	0.991101
Mlh1	0.810277	0.991101
Pax5	0.810277	0.991101
Strn	0.810277	0.991101
Cdk12	0.810277	0.991101
Spen	0.810277	0.991101
Camta1	0.810277	0.991101
Cdk6	0.810277	0.991101
Npm1	0.810277	0.991101
Fancg	0.810277	0.991101
Akt1	0.833992	0.991101
Ptprc	0.833992	0.991101
Fat4	0.833992	0.991101
Wrn	0.833992	0.991101
Fanca	0.833992	0.991101
Ep300	0.842729	0.991101
Dnmt3a	0.842729	0.991101
Rad51b	0.842729	0.991101
Tfg	0.842729	0.991101
Lztr1	0.857291	0.991101
Grin2a	0.857291	0.991101
Bcorl1	0.857291	0.991101
Golga5	0.857291	0.991101
Mdm4	0.857291	0.991101
Ar	0.857291	0.991101
Cdh1	0.857291	0.991101
Nf2	0.857291	0.991101
Lmo1	0.857291	0.991101
Nrg1	0.857291	0.991101
Aff1	0.857291	0.991101
Rhoa	0.857291	0.991101
Runx1	0.865686	0.997281
Eif3e	0.874081	0.997281
Zmym2	0.874081	0.997281
Lats2	0.874081	0.997281
Hif1a	0.874081	0.997281
Klf6	0.876329	0.997281
Pbrm1	1	1
Ktn1	1	1
Elf4	1	1
Cacna1d	1	1
Ccnd1	1	1
Plag1	1	1
Lck	1	1
Tshr	1	1
Ss18	1	1
Asxl1	1	1
Gphn	1	1
Brip1	1	1
Tbx3	1	1
Ddr2	1	1
Myh9	1	1
Lmo2	1	1
Bcr	1	1
Kdm6a	1	1
Smarcb1	1	1
Eps15	1	1
Bcl6	1	1
Tal1	1	1
Mpl	1	1
Map3k13	1	1
Sfpq	1	1
Esr1	1	1
Jak2	1	1
Arhgap26	1	1
Dnm2	1	1
Ddx5	1	1
Setbp1	1	1
Erbb3	1	1
Map2k2	1	1
Map3k1	1	1
Nup98	1	1
Gna11	1	1
Mllt1	1	1
Stat6	1	1
Cic	1	1
Ddit3	1	1
Fus	1	1
Fancc	1	1
Fbxw7	1	1
Erbb2	1	1
Prcc	1	1
Ptch1	1	1
Gata2	1	1
Irf4	1	1
Il6st	1	1
Creb3l1	1	1
Mdm2	1	1
Tpm4	1	1
Etv5	1	1
